# Supplementary material for: 4-[(4-Chloro­phen­yl)(5-hydr­oxy-3-methyl-1-phenyl-1H-pyrazol-4-yl)meth­yl]-5-methyl-2-phenyl-1H-pyrazol-3(2H)-one
Source: Acta Crystallogr Sect E Struct Rep Online. 2008 Nov 8;64(Pt 12):o2301–2. doi: 10.1107/S1600536808036088 (PMC2959842; doi:10.1107/S1600536808036088)
Supplement: Supplementary file 1 [file e-64-o2301-sup1.cif]

##############################################################################
###                                                                        ###
###        Electronic paper (Acta Crystallographica Section E)             ###
###                                                                        ###
##############################################################################
#                                                                            #
# This CIF contains the data in a paper accepted for publication in Acta     #
# Crystallographica Section E. It conforms to the requirements of Notes      #
# for Authors for Section E, and has been peer reviewed under the auspices   #
# of the IUCr Commission on Journals.                                        #
#                                                                            #
# Full details of the Crystallographic Information File format               #
# are given in the paper "The Crystallographic Information File (CIF):       #
# a New Standard Archive File for Crystallography" by S. R. Hall, F. H.      #
# Allen and I. D. Brown [Acta Cryst. (1991), A47, 655-685].                  #
#                                                                            #
# The current version of the core CIF dictionary is obtainable from          #
# ftp://ftp.iucr.org/pub/cif_core.dic. The current version number is 2.4.    #
#                                                                            #
# Software is freely available for graphical display of the structure(s) in  #
# this CIF.  For information consult the CIF home page http://www.iucr.org/  #
# cif/home.html                                                              #
#                                                                            #
# This file may be used for bona fide research purposes within the           #
# scientific community so long as proper attribution is given to the journal # 
# article from which it was obtained.                                        #
#                                                                            #
##############################################################################
                                             
data_global
_audit_creation_method     'form.cif (version 2.0)'
_journal_data_validation_number     ?
_journal_date_recd_electronic     2008-10-31
_journal_date_accepted     2008-11-04
_journal_name_full     'Acta Crystallographica, Section E'
_journal_year     2008
_journal_volume     64
_journal_issue     12
_journal_page_first     o2301
_journal_page_last     o2302
_journal_paper_category     QO
_journal_coeditor_code     CI2705
_publ_contact_author_name     'Prof. Fun Hoong Kun'
_publ_contact_author_address
;
      X-ray Crystallography Unit
      School of Physics
      Universiti Sains Malaysia
      11800 USM, Penang
      MALAYSIA
;
_publ_contact_author_email     'hkfun@usm.my'
_publ_contact_author_fax     '604 6579150'
_publ_contact_author_phone     '604 6533652'
_publ_section_title
;\
4-[(4-Chlorophenyl)(5-hydroxy-3-methyl-1-phenyl-1<i>H</i>-pyrazol-4-yl)methyl]-\
5-methyl-2-phenyl-1H-pyrazol-3(2H)-one
;
loop_
    _publ_author_name
    _publ_author_footnote
    _publ_author_address
    'Hoong-Kun Fun' .
;     X-ray Crystallography Unit
      School of Physics
      Universiti Sains Malaysia
      11800 USM, Penang
      Malaysia
;
    'Samuel Robinson Jebas'
;
      Permanent address :
      Department of Physics,
      Karunya University,
      Karunya Nagar,
      Coimbatore 641114,
      India.
;
;
      X-ray Crystallography Unit
      School of Physics
      Universiti Sains Malaysia
      11800 USM, Penang
      Malaysia
;
    'K. S. Girish' .
;
       Department of Studies in Chemistry,
       Mangalore University,
       Mangalagangotri,
       Mangalore 574199,
       India
;
    'Kalluraya, B.' .
;
        Department of Studies in Chemistry,
        Mangalore University,
        Mangalagangotri,
        Mangalore 574199,
        India
;
data_I
_audit_creation_method     SHELXL-97
_chemical_name_systematic
;
4-[(4-Chlorophenyl)(5-hydroxy-3-methyl-1-phenyl-1<i>H</i>-pyrazol-4-yl)methyl]-
5-methyl-2-phenyl-1H-pyrazol-3(2H)-one
;
_chemical_name_common     ?
_chemical_formula_moiety     'C27 H23 Cl N4 O2'
_chemical_formula_sum     'C27 H23 Cl N4 O2'
_chemical_formula_iupac     'C27 H23 Cl N4 O2'
_chemical_formula_weight     470.94
_chemical_melting_point     ?
_symmetry_cell_setting     'Monoclinic'
_symmetry_space_group_name_H-M     'P 21/c'
_symmetry_space_group_name_Hall     '-P 2ybc'
loop_
    _symmetry_equiv_pos_as_xyz
    'x, y, z'
    '-x, y+1/2, -z+1/2'
    '-x, -y, -z'
    'x, -y-1/2, z-1/2'
_cell_length_a     10.8809(2)
_cell_length_b     11.2046(2)
_cell_length_c     18.9376(3)
_cell_angle_alpha     90.00
_cell_angle_beta     97.9940(10)
_cell_angle_gamma     90.00
_cell_volume     2286.36(7)
_cell_formula_units_Z     4
_cell_measurement_reflns_used     3311
_cell_measurement_theta_min     2.62
_cell_measurement_theta_max     26.25
_cell_measurement_temperature     100.00(10)
_exptl_crystal_description     Plate
_exptl_crystal_colour     colourless
_exptl_crystal_size_max     0.41
_exptl_crystal_size_mid     0.13
_exptl_crystal_size_min     0.07
_exptl_crystal_density_diffrn     1.368
_exptl_crystal_density_meas     ?
_exptl_crystal_density_method     'not measured'
_exptl_crystal_F_000     984
_exptl_absorpt_coefficient_mu     0.201
_exptl_absorpt_correction_type     multi-scan
_exptl_absorpt_process_details     '(SADABS; Bruker, 2005)'
_exptl_absorpt_correction_T_min     0.9230
_exptl_absorpt_correction_T_max     0.9865
_exptl_special_details
;
The data was collected with the Oxford Cyrosystem Cobra low-temperature
attachment.
;
_diffrn_ambient_temperature     100.00(10)
_diffrn_radiation_type     MoK\a
_diffrn_radiation_wavelength     0.71073
_diffrn_radiation_source     'fine-focus sealed tube'
_diffrn_radiation_monochromator     graphite
_diffrn_measurement_device_type     'Bruker SMART APEXII CCD area-detector'
_diffrn_measurement_method     '\f and \w scans'
_diffrn_detector_area_resol_mean     .
_diffrn_reflns_number     26858
_diffrn_reflns_av_R_equivalents     0.0723
_diffrn_reflns_av_sigmaI/netI     0.0686
_diffrn_reflns_theta_min     1.89
_diffrn_reflns_theta_max     30.17
_diffrn_reflns_theta_full     30.17
_diffrn_measured_fraction_theta_max     0.998
_diffrn_measured_fraction_theta_full     0.998
_diffrn_reflns_limit_h_min     -15
_diffrn_reflns_limit_h_max     13
_diffrn_reflns_limit_k_min     -15
_diffrn_reflns_limit_k_max     15
_diffrn_reflns_limit_l_min     -26
_diffrn_reflns_limit_l_max     26
_diffrn_standards_number     0
_diffrn_standards_interval_count     .
_diffrn_standards_interval_time     .
_diffrn_standards_decay_%     ?
_refine_special_details
;
Refinement of <i>F</i>^2^ against ALL reflections. The weighted <i>R</i>-factor
<i>wR</i> and goodness of fit <i>S</i> are based on <i>F</i>^2^, conventional
<i>R</i>-factors <i>R</i> are based on <i>F</i>, with <i>F</i> set to zero for
negative <i>F</i>^2^. The threshold expression of <i>F</i>^2^ >
\s(<i>F</i>^2^) is used only for calculating <i>R</i>-factors(gt) <i>etc</i>.
and is not relevant to the choice of reflections for refinement.
<i>R</i>-factors based on <i>F</i>^2^ are statistically about twice as large
as those based on <i>F</i>, and <i>R</i>- factors based on ALL data will be
even larger.
;
_reflns_number_total     6751
_reflns_number_gt     4614
_reflns_threshold_expression     I>2\s(I)
_refine_ls_structure_factor_coef     Fsqd
_refine_ls_matrix_type     full
_refine_ls_R_factor_all     0.0904
_refine_ls_R_factor_gt     0.0542
_refine_ls_wR_factor_gt     0.1068
_refine_ls_wR_factor_ref     0.1207
_refine_ls_goodness_of_fit_ref     1.022
_refine_ls_restrained_S_all     1.022
_refine_ls_number_reflns     6751
_refine_ls_number_parameters     317
_refine_ls_number_restraints     2
_refine_ls_hydrogen_treatment     mixed
_refine_ls_weighting_scheme     calc
_refine_ls_weighting_details
         'calc w=1/[\s^2^(Fo^2^)+(0.0491P)^2^+0.4127P] where P=(Fo^2^+2Fc^2^)/3'
_atom_sites_solution_hydrogens     geom
_atom_sites_solution_primary     direct
_atom_sites_solution_secondary     difmap
_refine_ls_shift/su_max     0.001
_refine_ls_shift/su_mean     <0.001
_refine_diff_density_max     0.456
_refine_diff_density_min     -0.357
_refine_ls_extinction_method     none
_refine_ls_extinction_coef     ?
loop_
    _atom_type_symbol
    _atom_type_description
    _atom_type_scat_dispersion_real
    _atom_type_scat_dispersion_imag
    _atom_type_scat_source
    'C' 'C' 0.0033 0.0016
                         'International Tables Vol C Tables 4.2.6.8 and 6.1.1.4'
    'H' 'H' 0.0000 0.0000
                         'International Tables Vol C Tables 4.2.6.8 and 6.1.1.4'
    'N' 'N' 0.0061 0.0033
                         'International Tables Vol C Tables 4.2.6.8 and 6.1.1.4'
    'O' 'O' 0.0106 0.0060
                         'International Tables Vol C Tables 4.2.6.8 and 6.1.1.4'
    'Cl' 'Cl' 0.1484 0.1585
                         'International Tables Vol C Tables 4.2.6.8 and 6.1.1.4'
_computing_data_collection     'APEX2 (Bruker, 2005)'
_computing_cell_refinement     'SAINT (Bruker, 2005)'
_computing_data_reduction     'SAINT (Bruker, 2005)'
_computing_structure_solution     'SHELXTL (Sheldrick, 2008)'
_computing_structure_refinement     'SHELXTL (Sheldrick, 2008)'
_computing_molecular_graphics     'SHELXTL (Sheldrick, 2008)'
_computing_publication_material
;
SHELXTL (Sheldrick, 2008) and PLATON (Spek, 2003)
;
loop_
    _atom_site_type_symbol
    _atom_site_label
    _atom_site_fract_x
    _atom_site_fract_y
    _atom_site_fract_z
    _atom_site_U_iso_or_equiv
    _atom_site_adp_type
    _atom_site_calc_flag
    _atom_site_refinement_flags
    _atom_site_occupancy
    _atom_site_disorder_assembly
    _atom_site_disorder_group
    Cl Cl1 0.01004(4) 0.17798(4) 0.21608(3) 0.02610(12) Uani d . 1 . .
    O O1 0.64039(12) -0.00053(10) 0.20712(6) 0.0164(3) Uani d . 1 . .
    O O2 0.73070(12) -0.10345(11) 0.31975(6) 0.0177(3) Uani d D 1 . .
    N N1 0.60775(13) -0.11487(12) 0.10350(7) 0.0145(3) Uani d . 1 . .
    N N2 0.53262(14) -0.20840(13) 0.07833(7) 0.0156(3) Uani d D 1 . .
    N N3 0.54617(13) -0.18017(13) 0.44999(7) 0.0156(3) Uani d . 1 . .
    N N4 0.65437(14) -0.14862(13) 0.42469(7) 0.0153(3) Uani d . 1 . .
    C C1 0.79797(17) -0.01062(16) 0.08926(9) 0.0185(4) Uani d . 1 . .
    H H1A 0.8241 -0.0179 0.1391 0.022 Uiso calc R 1 . .
    C C2 0.87259(17) 0.04719(17) 0.04601(10) 0.0215(4) Uani d . 1 . .
    H H2A 0.9493 0.0813 0.0665 0.026 Uiso calc R 1 . .
    C C3 0.83517(18) 0.05518(16) -0.02710(10) 0.0217(4) Uani d . 1 . .
    H H3A 0.8863 0.0945 -0.0566 0.026 Uiso calc R 1 . .
    C C4 0.72305(18) 0.00560(16) -0.05690(9) 0.0191(4) Uani d . 1 . .
    H H4A 0.6986 0.0094 -0.1070 0.023 Uiso calc R 1 . .
    C C5 0.64626(17) -0.04955(15) -0.01398(9) 0.0169(4) Uani d . 1 . .
    H H5A 0.5683 -0.0814 -0.0342 0.020 Uiso calc R 1 . .
    C C6 0.68519(16) -0.05749(15) 0.05896(9) 0.0144(3) Uani d . 1 . .
    C C7 0.58670(16) -0.08704(15) 0.17178(8) 0.0138(3) Uani d . 1 . .
    C C8 0.49935(15) -0.17256(14) 0.18995(8) 0.0125(3) Uani d . 1 . .
    C C9 0.46835(16) -0.24398(15) 0.13014(8) 0.0139(3) Uani d . 1 . .
    C C10 0.43446(15) -0.17598(15) 0.25589(8) 0.0129(3) Uani d . 1 . .
    H H10A 0.3941 -0.2562 0.2553 0.015 Uiso calc R 1 . .
    C C11 0.32806(16) -0.08614(15) 0.24690(8) 0.0138(3) Uani d . 1 . .
    C C12 0.34955(17) 0.03621(15) 0.25601(9) 0.0165(3) Uani d . 1 . .
    H H12A 0.4319 0.0640 0.2696 0.020 Uiso calc R 1 . .
    C C13 0.25287(17) 0.11770(16) 0.24563(9) 0.0181(4) Uani d . 1 . .
    H H13A 0.2686 0.2007 0.2516 0.022 Uiso calc R 1 . .
    C C14 0.13238(17) 0.07611(16) 0.22627(9) 0.0176(4) Uani d . 1 . .
    C C15 0.10766(17) -0.04447(17) 0.21678(9) 0.0194(4) Uani d . 1 . .
    H H15A 0.0250 -0.0719 0.2036 0.023 Uiso calc R 1 . .
    C C16 0.20633(16) -0.12484(16) 0.22686(9) 0.0166(4) Uani d . 1 . .
    H H16A 0.1904 -0.2077 0.2199 0.020 Uiso calc R 1 . .
    C C17 0.51224(16) -0.16574(14) 0.32860(8) 0.0131(3) Uani d . 1 . .
    C C18 0.46196(16) -0.19106(15) 0.39214(9) 0.0149(3) Uani d . 1 . .
    C C19 0.63540(16) -0.13831(15) 0.35195(9) 0.0142(3) Uani d . 1 . .
    C C20 0.76611(17) -0.13465(16) 0.47292(9) 0.0166(4) Uani d . 1 . .
    C C21 0.87757(18) -0.17791(17) 0.45591(10) 0.0220(4) Uani d . 1 . .
    H H21A 0.8809 -0.2158 0.4113 0.026 Uiso calc R 1 . .
    C C22 0.98413(19) -0.16538(18) 0.50458(11) 0.0272(4) Uani d . 1 . .
    H H22A 1.0609 -0.1946 0.4931 0.033 Uiso calc R 1 . .
    C C23 0.9802(2) -0.11074(19) 0.56995(11) 0.0304(5) Uani d . 1 . .
    H H23A 1.0538 -0.1025 0.6030 0.037 Uiso calc R 1 . .
    C C24 0.8685(2) -0.06834(19) 0.58662(10) 0.0282(5) Uani d . 1 . .
    H H24A 0.8654 -0.0314 0.6315 0.034 Uiso calc R 1 . .
    C C25 0.76066(18) -0.07926(17) 0.53833(9) 0.0217(4) Uani d . 1 . .
    H H25A 0.6841 -0.0494 0.5497 0.026 Uiso calc R 1 . .
    C C26 0.37668(17) -0.34251(16) 0.11547(9) 0.0195(4) Uani d . 1 . .
    H H26A 0.4083 -0.4019 0.0845 0.029 Uiso calc R 1 . .
    H H26B 0.2979 -0.3103 0.0917 0.029 Uiso calc R 1 . .
    H H26C 0.3635 -0.3803 0.1605 0.029 Uiso calc R 1 . .
    C C27 0.33330(17) -0.23080(17) 0.39909(9) 0.0198(4) Uani d . 1 . .
    H H27A 0.3299 -0.2573 0.4481 0.030 Uiso calc R 1 . .
    H H27B 0.3099 -0.2970 0.3661 0.030 Uiso calc R 1 . .
    H H27C 0.2756 -0.1642 0.3876 0.030 Uiso calc R 1 . .
    H H1N2 0.541(2) -0.2396(19) 0.0380(7) 0.037(7) Uiso d D 1 . .
    H H1O2 0.702(2) -0.066(2) 0.2832(9) 0.057(9) Uiso d D 1 . .
loop_
    _atom_site_aniso_label
    _atom_site_aniso_U_11
    _atom_site_aniso_U_22
    _atom_site_aniso_U_33
    _atom_site_aniso_U_12
    _atom_site_aniso_U_13
    _atom_site_aniso_U_23
    Cl1 0.0214(2) 0.0300(3) 0.0268(2) 0.0090(2) 0.00288(18) -0.0010(2)
    O1 0.0231(7) 0.0152(6) 0.0111(6) -0.0047(5) 0.0031(5) -0.0009(5)
    O2 0.0190(7) 0.0226(7) 0.0120(6) -0.0015(5) 0.0034(5) 0.0031(5)
    N1 0.0187(8) 0.0152(7) 0.0100(7) -0.0037(6) 0.0032(6) -0.0012(5)
    N2 0.0206(8) 0.0166(7) 0.0102(7) -0.0027(6) 0.0042(6) -0.0034(5)
    N3 0.0179(7) 0.0178(7) 0.0119(7) 0.0001(6) 0.0049(5) 0.0015(6)
    N4 0.0181(8) 0.0180(7) 0.0099(7) -0.0006(6) 0.0019(6) 0.0016(5)
    C1 0.0184(9) 0.0245(9) 0.0127(8) 0.0018(7) 0.0027(7) 0.0006(7)
    C2 0.0183(9) 0.0264(10) 0.0208(9) -0.0015(8) 0.0062(7) -0.0010(8)
    C3 0.0250(10) 0.0218(9) 0.0210(9) 0.0004(8) 0.0124(8) 0.0024(7)
    C4 0.0253(10) 0.0216(9) 0.0114(8) 0.0039(8) 0.0062(7) 0.0028(7)
    C5 0.0178(9) 0.0191(9) 0.0136(8) 0.0014(7) 0.0021(7) -0.0002(7)
    C6 0.0166(9) 0.0163(8) 0.0114(8) 0.0015(7) 0.0057(6) 0.0015(6)
    C7 0.0176(9) 0.0149(8) 0.0093(7) 0.0035(7) 0.0026(6) 0.0011(6)
    C8 0.0149(8) 0.0135(7) 0.0091(7) 0.0009(7) 0.0020(6) 0.0006(6)
    C9 0.0162(8) 0.0148(8) 0.0109(7) 0.0020(7) 0.0027(6) 0.0017(6)
    C10 0.0159(8) 0.0126(8) 0.0106(7) -0.0022(7) 0.0033(6) 0.0007(6)
    C11 0.0172(9) 0.0178(8) 0.0070(7) 0.0003(7) 0.0039(6) 0.0009(6)
    C12 0.0165(9) 0.0179(8) 0.0150(8) -0.0022(7) 0.0018(7) 0.0000(7)
    C13 0.0210(9) 0.0168(8) 0.0172(8) 0.0003(7) 0.0046(7) -0.0003(7)
    C14 0.0175(9) 0.0224(9) 0.0132(8) 0.0051(7) 0.0033(7) 0.0010(7)
    C15 0.0143(9) 0.0251(9) 0.0189(9) -0.0019(7) 0.0026(7) 0.0000(7)
    C16 0.0195(9) 0.0174(8) 0.0133(8) -0.0026(7) 0.0037(7) -0.0001(6)
    C17 0.0173(8) 0.0133(8) 0.0092(7) 0.0008(7) 0.0035(6) 0.0007(6)
    C18 0.0190(9) 0.0142(8) 0.0116(7) 0.0005(7) 0.0030(6) 0.0000(6)
    C19 0.0199(9) 0.0129(8) 0.0106(7) 0.0012(7) 0.0043(6) 0.0003(6)
    C20 0.0201(9) 0.0174(8) 0.0114(8) -0.0011(7) -0.0008(7) 0.0025(6)
    C21 0.0244(10) 0.0213(9) 0.0197(9) 0.0043(8) 0.0013(7) -0.0014(7)
    C22 0.0247(10) 0.0277(10) 0.0280(10) 0.0033(9) -0.0003(8) 0.0049(8)
    C23 0.0280(11) 0.0364(12) 0.0237(10) -0.0040(9) -0.0078(8) 0.0058(9)
    C24 0.0329(12) 0.0381(12) 0.0125(9) -0.0084(10) -0.0008(8) -0.0003(8)
    C25 0.0244(10) 0.0256(10) 0.0154(9) -0.0008(8) 0.0043(7) 0.0005(7)
    C26 0.0232(10) 0.0211(9) 0.0140(8) -0.0055(8) 0.0021(7) -0.0014(7)
    C27 0.0220(10) 0.0260(9) 0.0120(8) -0.0021(8) 0.0046(7) 0.0036(7)
_geom_special_details
;
All e.s.d.'s (except the e.s.d. in the dihedral angle between two l.s. planes)
are estimated using the full covariance matrix. The cell e.s.d.'s are taken
into account individually in the estimation of e.s.d.'s in distances, angles
and torsion angles; correlations between e.s.d.'s in cell parameters are only
used when they are defined by crystal symmetry. An approximate (isotropic)
treatment of cell e.s.d.'s is used for estimating e.s.d.'s involving l.s.
planes.
;
loop_
    _geom_bond_atom_site_label_1
    _geom_bond_atom_site_label_2
    _geom_bond_site_symmetry_2
    _geom_bond_distance
    _geom_bond_publ_flag
    Cl1 C14 . 1.7437(18) ?
    O1 C7 . 1.273(2) ?
    O2 C19 . 1.333(2) ?
    O2 H1O2 . 0.832(10) ?
    N1 N2 . 1.3732(19) ?
    N1 C7 . 1.380(2) ?
    N1 C6 . 1.426(2) ?
    N2 C9 . 1.342(2) ?
    N2 H1N2 . 0.856(9) ?
    N3 C18 . 1.333(2) ?
    N3 N4 . 1.3775(19) ?
    N4 C19 . 1.369(2) ?
    N4 C20 . 1.424(2) ?
    C1 C6 . 1.384(2) ?
    C1 C2 . 1.391(2) ?
    C1 H1A . 0.95 ?
    C2 C3 . 1.391(3) ?
    C2 H2A . 0.95 ?
    C3 C4 . 1.387(3) ?
    C3 H3A . 0.95 ?
    C4 C5 . 1.389(2) ?
    C4 H4A . 0.95 ?
    C5 C6 . 1.390(2) ?
    C5 H5A . 0.95 ?
    C7 C8 . 1.425(2) ?
    C8 C9 . 1.389(2) ?
    C8 C10 . 1.518(2) ?
    C9 C26 . 1.488(2) ?
    C10 C17 . 1.517(2) ?
    C10 C11 . 1.526(2) ?
    C10 H10A . 1.00 ?
    C11 C16 . 1.395(2) ?
    C11 C12 . 1.397(2) ?
    C12 C13 . 1.386(2) ?
    C12 H12A . 0.95 ?
    C13 C14 . 1.392(2) ?
    C13 H13A . 0.95 ?
    C14 C15 . 1.384(3) ?
    C15 C16 . 1.394(2) ?
    C15 H15A . 0.95 ?
    C16 H16A . 0.95 ?
    C17 C19 . 1.386(2) ?
    C17 C18 . 1.418(2) ?
    C18 C27 . 1.492(2) ?
    C20 C21 . 1.385(3) ?
    C20 C25 . 1.394(2) ?
    C21 C22 . 1.384(3) ?
    C21 H21A . 0.95 ?
    C22 C23 . 1.387(3) ?
    C22 H22A . 0.95 ?
    C23 C24 . 1.382(3) ?
    C23 H23A . 0.95 ?
    C24 C25 . 1.389(3) ?
    C24 H24A . 0.95 ?
    C25 H25A . 0.95 ?
    C26 H26A . 0.98 ?
    C26 H26B . 0.98 ?
    C26 H26C . 0.98 ?
    C27 H27A . 0.98 ?
    C27 H27B . 0.98 ?
    C27 H27C . 0.98 ?
loop_
    _geom_angle_atom_site_label_1
    _geom_angle_atom_site_label_2
    _geom_angle_atom_site_label_3
    _geom_angle_site_symmetry_1
    _geom_angle_site_symmetry_3
    _geom_angle
    _geom_angle_publ_flag
    C19 O2 H1O2 . . 107.5(19) ?
    N2 N1 C7 . . 109.22(13) ?
    N2 N1 C6 . . 120.74(13) ?
    C7 N1 C6 . . 129.89(14) ?
    C9 N2 N1 . . 108.57(13) ?
    C9 N2 H1N2 . . 131.3(15) ?
    N1 N2 H1N2 . . 119.4(15) ?
    C18 N3 N4 . . 105.11(13) ?
    C19 N4 N3 . . 110.79(14) ?
    C19 N4 C20 . . 129.18(15) ?
    N3 N4 C20 . . 120.00(13) ?
    C6 C1 C2 . . 119.28(16) ?
    C6 C1 H1A . . 120.4 ?
    C2 C1 H1A . . 120.4 ?
    C3 C2 C1 . . 120.14(17) ?
    C3 C2 H2A . . 119.9 ?
    C1 C2 H2A . . 119.9 ?
    C4 C3 C2 . . 119.90(16) ?
    C4 C3 H3A . . 120.1 ?
    C2 C3 H3A . . 120.1 ?
    C3 C4 C5 . . 120.44(16) ?
    C3 C4 H4A . . 119.8 ?
    C5 C4 H4A . . 119.8 ?
    C4 C5 C6 . . 119.01(17) ?
    C4 C5 H5A . . 120.5 ?
    C6 C5 H5A . . 120.5 ?
    C1 C6 C5 . . 121.18(16) ?
    C1 C6 N1 . . 119.26(15) ?
    C5 C6 N1 . . 119.56(15) ?
    O1 C7 N1 . . 122.74(15) ?
    O1 C7 C8 . . 131.14(15) ?
    N1 C7 C8 . . 106.11(14) ?
    C9 C8 C7 . . 106.55(14) ?
    C9 C8 C10 . . 124.61(15) ?
    C7 C8 C10 . . 128.14(14) ?
    N2 C9 C8 . . 109.43(15) ?
    N2 C9 C26 . . 119.19(15) ?
    C8 C9 C26 . . 131.30(15) ?
    C17 C10 C8 . . 118.70(14) ?
    C17 C10 C11 . . 111.73(13) ?
    C8 C10 C11 . . 108.91(13) ?
    C17 C10 H10A . . 105.5 ?
    C8 C10 H10A . . 105.5 ?
    C11 C10 H10A . . 105.5 ?
    C16 C11 C12 . . 118.34(16) ?
    C16 C11 C10 . . 120.15(15) ?
    C12 C11 C10 . . 121.48(15) ?
    C13 C12 C11 . . 121.21(17) ?
    C13 C12 H12A . . 119.4 ?
    C11 C12 H12A . . 119.4 ?
    C12 C13 C14 . . 119.04(16) ?
    C12 C13 H13A . . 120.5 ?
    C14 C13 H13A . . 120.5 ?
    C15 C14 C13 . . 121.32(16) ?
    C15 C14 Cl1 . . 119.53(14) ?
    C13 C14 Cl1 . . 119.13(14) ?
    C14 C15 C16 . . 118.73(17) ?
    C14 C15 H15A . . 120.6 ?
    C16 C15 H15A . . 120.6 ?
    C15 C16 C11 . . 121.36(16) ?
    C15 C16 H16A . . 119.3 ?
    C11 C16 H16A . . 119.3 ?
    C19 C17 C18 . . 104.10(14) ?
    C19 C17 C10 . . 134.34(15) ?
    C18 C17 C10 . . 121.51(15) ?
    N3 C18 C17 . . 112.15(15) ?
    N3 C18 C27 . . 120.06(15) ?
    C17 C18 C27 . . 127.74(15) ?
    O2 C19 N4 . . 117.85(15) ?
    O2 C19 C17 . . 134.30(15) ?
    N4 C19 C17 . . 107.82(14) ?
    C21 C20 C25 . . 120.61(17) ?
    C21 C20 N4 . . 120.64(16) ?
    C25 C20 N4 . . 118.73(16) ?
    C22 C21 C20 . . 119.29(18) ?
    C22 C21 H21A . . 120.4 ?
    C20 C21 H21A . . 120.4 ?
    C21 C22 C23 . . 120.80(19) ?
    C21 C22 H22A . . 119.6 ?
    C23 C22 H22A . . 119.6 ?
    C24 C23 C22 . . 119.54(19) ?
    C24 C23 H23A . . 120.2 ?
    C22 C23 H23A . . 120.2 ?
    C23 C24 C25 . . 120.58(19) ?
    C23 C24 H24A . . 119.7 ?
    C25 C24 H24A . . 119.7 ?
    C24 C25 C20 . . 119.19(18) ?
    C24 C25 H25A . . 120.4 ?
    C20 C25 H25A . . 120.4 ?
    C9 C26 H26A . . 109.5 ?
    C9 C26 H26B . . 109.5 ?
    H26A C26 H26B . . 109.5 ?
    C9 C26 H26C . . 109.5 ?
    H26A C26 H26C . . 109.5 ?
    H26B C26 H26C . . 109.5 ?
    C18 C27 H27A . . 109.5 ?
    C18 C27 H27B . . 109.5 ?
    H27A C27 H27B . . 109.5 ?
    C18 C27 H27C . . 109.5 ?
    H27A C27 H27C . . 109.5 ?
    H27B C27 H27C . . 109.5 ?
loop_
    _geom_torsion_atom_site_label_1
    _geom_torsion_atom_site_label_2
    _geom_torsion_atom_site_label_3
    _geom_torsion_atom_site_label_4
    _geom_torsion_site_symmetry_1
    _geom_torsion_site_symmetry_2
    _geom_torsion_site_symmetry_3
    _geom_torsion_site_symmetry_4
    _geom_torsion
    _geom_torsion_publ_flag
    C7 N1 N2 C9 . . . . -2.66(18) ?
    C6 N1 N2 C9 . . . . -178.76(15) ?
    C18 N3 N4 C19 . . . . 1.09(18) ?
    C18 N3 N4 C20 . . . . -177.23(15) ?
    C6 C1 C2 C3 . . . . -1.5(3) ?
    C1 C2 C3 C4 . . . . 0.1(3) ?
    C2 C3 C4 C5 . . . . 1.6(3) ?
    C3 C4 C5 C6 . . . . -1.9(3) ?
    C2 C1 C6 C5 . . . . 1.1(3) ?
    C2 C1 C6 N1 . . . . -178.90(16) ?
    C4 C5 C6 C1 . . . . 0.6(3) ?
    C4 C5 C6 N1 . . . . -179.41(15) ?
    N2 N1 C6 C1 . . . . -147.80(16) ?
    C7 N1 C6 C1 . . . . 37.0(3) ?
    N2 N1 C6 C5 . . . . 32.2(2) ?
    C7 N1 C6 C5 . . . . -142.99(18) ?
    N2 N1 C7 O1 . . . . -177.20(15) ?
    C6 N1 C7 O1 . . . . -1.6(3) ?
    N2 N1 C7 C8 . . . . 3.27(18) ?
    C6 N1 C7 C8 . . . . 178.90(16) ?
    O1 C7 C8 C9 . . . . 177.87(17) ?
    N1 C7 C8 C9 . . . . -2.66(18) ?
    O1 C7 C8 C10 . . . . 7.1(3) ?
    N1 C7 C8 C10 . . . . -173.38(15) ?
    N1 N2 C9 C8 . . . . 0.91(19) ?
    N1 N2 C9 C26 . . . . 178.13(15) ?
    C7 C8 C9 N2 . . . . 1.11(19) ?
    C10 C8 C9 N2 . . . . 172.25(15) ?
    C7 C8 C9 C26 . . . . -175.66(17) ?
    C10 C8 C9 C26 . . . . -4.5(3) ?
    C9 C8 C10 C17 . . . . 139.90(16) ?
    C7 C8 C10 C17 . . . . -50.9(2) ?
    C9 C8 C10 C11 . . . . -90.77(19) ?
    C7 C8 C10 C11 . . . . 78.4(2) ?
    C17 C10 C11 C16 . . . . -126.08(16) ?
    C8 C10 C11 C16 . . . . 100.84(17) ?
    C17 C10 C11 C12 . . . . 56.1(2) ?
    C8 C10 C11 C12 . . . . -77.01(19) ?
    C16 C11 C12 C13 . . . . 0.1(2) ?
    C10 C11 C12 C13 . . . . 178.00(15) ?
    C11 C12 C13 C14 . . . . 0.5(3) ?
    C12 C13 C14 C15 . . . . -0.5(3) ?
    C12 C13 C14 Cl1 . . . . 177.88(13) ?
    C13 C14 C15 C16 . . . . -0.1(3) ?
    Cl1 C14 C15 C16 . . . . -178.44(13) ?
    C14 C15 C16 C11 . . . . 0.7(3) ?
    C12 C11 C16 C15 . . . . -0.7(2) ?
    C10 C11 C16 C15 . . . . -178.61(15) ?
    C8 C10 C17 C19 . . . . 9.7(3) ?
    C11 C10 C17 C19 . . . . -118.3(2) ?
    C8 C10 C17 C18 . . . . -167.66(15) ?
    C11 C10 C17 C18 . . . . 64.3(2) ?
    N4 N3 C18 C17 . . . . -0.72(19) ?
    N4 N3 C18 C27 . . . . 176.97(15) ?
    C19 C17 C18 N3 . . . . 0.11(19) ?
    C10 C17 C18 N3 . . . . 178.15(15) ?
    C19 C17 C18 C27 . . . . -177.37(17) ?
    C10 C17 C18 C27 . . . . 0.7(3) ?
    N3 N4 C19 O2 . . . . 177.35(14) ?
    C20 N4 C19 O2 . . . . -4.5(3) ?
    N3 N4 C19 C17 . . . . -1.05(19) ?
    C20 N4 C19 C17 . . . . 177.07(16) ?
    C18 C17 C19 O2 . . . . -177.46(18) ?
    C10 C17 C19 O2 . . . . 4.9(3) ?
    C18 C17 C19 N4 . . . . 0.56(18) ?
    C10 C17 C19 N4 . . . . -177.10(17) ?
    C19 N4 C20 C21 . . . . -39.9(3) ?
    N3 N4 C20 C21 . . . . 138.11(17) ?
    C19 N4 C20 C25 . . . . 141.73(18) ?
    N3 N4 C20 C25 . . . . -40.3(2) ?
    C25 C20 C21 C22 . . . . -0.2(3) ?
    N4 C20 C21 C22 . . . . -178.54(17) ?
    C20 C21 C22 C23 . . . . 0.3(3) ?
    C21 C22 C23 C24 . . . . 0.0(3) ?
    C22 C23 C24 C25 . . . . -0.5(3) ?
    C23 C24 C25 C20 . . . . 0.6(3) ?
    C21 C20 C25 C24 . . . . -0.3(3) ?
    N4 C20 C25 C24 . . . . 178.12(17) ?
loop_
    _geom_hbond_atom_site_label_D
    _geom_hbond_atom_site_label_H
    _geom_hbond_atom_site_label_A
    _geom_hbond_site_symmetry_A
    _geom_hbond_distance_DH
    _geom_hbond_distance_HA
    _geom_hbond_distance_DA
    _geom_hbond_angle_DHA
    O2 H1O2 O1 . 0.830(10)
                         1.670(10)
                                 2.5025(17) 176(3)
    N2 H1N2 N3 4 0.860(10)
                         1.900(10)
                                 2.7544(19) 174(2)
    C13 H13A O2 2_655 0.95 2.58 3.375(2) 142
    C4 H4A Cg1 3_655 0.95 2.67 3.5088(18) 147
    C24 H24A Cg1 3_656 0.95 2.86 3.745(2) 155
