# Supplementary material for: 4-[(4-Chloro­phen­yl)(5-hydr­oxy-3-methyl-1-phenyl-1H-pyrazol-4-yl)meth­yl]-5-methyl-2-phenyl-1H-pyrazol-3(2H)-one
Source: Acta Crystallogr Sect E Struct Rep Online. 2008 Nov 8;64(Pt 12):o2301–2. doi: 10.1107/S1600536808036088 (PMC2959842; doi:10.1107/S1600536808036088)
Supplement: Supplementary file 2 [file e-64-o2301-Isup2.hkl]

#
# h,k,l, Fc-squared, Fo-squared, sigma(Fo-squared) and status flag
#
data_I
_shelx_title ' ksg2_0m in P2(1)/c (100K)'
_shelx_refln_list_code          4
_shelx_F_calc_maximum      220.20
_exptl_crystal_F_000       984.00
_reflns_d_resolution_high  0.7072
 
loop_
 _symmetry_equiv_pos_as_xyz
 'x, y, z'
 '-x, y+1/2, -z+1/2'
 '-x, -y, -z'
 'x, -y-1/2, z-1/2'
 
_cell_length_a    10.8809
_cell_length_b    11.2046
_cell_length_c    18.9376
_cell_angle_alpha  90.000
_cell_angle_beta   97.994
_cell_angle_gamma  90.000
 
_shelx_F_squared_multiplier     1.000
 
loop_
 _refln_index_h
 _refln_index_k
 _refln_index_l
 _refln_F_squared_calc
 _refln_F_squared_meas
 _refln_F_squared_sigma
 _refln_observed_status
   1   0   0    14353.00    15465.20    311.94 o
   2   0   0      878.58      895.20     22.53 o
   3   0   0     5077.39     4884.59     85.33 o
   4   0   0      212.32      226.39     16.80 o
   5   0   0      136.58      106.33     15.41 o
   6   0   0     6317.54     6615.86    194.95 o
   7   0   0      251.45      279.07     30.47 o
   8   0   0     6383.76     6169.29    128.88 o
   9   0   0     3300.19     3272.33     89.25 o
  10   0   0       57.02       41.81     32.50 o
  11   0   0      494.36      534.14     62.72 o
  12   0   0        1.62       30.32     30.92 o
  13   0   0       40.86       34.87     36.16 o
  14   0   0       57.13       37.55     39.72 o
  15   0   0      351.93      356.46     73.31 o
   1   1   0     4921.66     4949.33     64.36 o
   2   1   0       11.07       10.95      6.09 o
   3   1   0       81.75       99.83      8.61 o
   4   1   0      201.82      220.18     11.46 o
   5   1   0     1185.91     1175.12     26.49 o
   6   1   0       39.58       53.64      9.97 o
   7   1   0      175.04      162.40     15.32 o
   8   1   0      380.10      380.10     35.67 o
   9   1   0     2271.36     2215.05     49.96 o
  10   1   0      228.96      233.06     24.93 o
  11   1   0      195.12      207.07     25.43 o
  12   1   0      175.88      241.29     36.26 o
  13   1   0      219.96      229.63     37.64 o
  14   1   0       51.72      101.72     32.83 o
  15   1   0      177.25      149.28     38.44 o
   1   2   0     4758.62     4944.88     51.97 o
   2   2   0    34745.38    36183.29    374.93 o
   3   2   0      713.55      845.54     20.00 o
   4   2   0    12125.80    12834.58    144.37 o
   5   2   0       53.90       40.50     12.63 o
   6   2   0      544.79      467.87     24.23 o
   7   2   0      122.13       92.51     13.64 o
   8   2   0        1.41       -9.01      9.01 o
   9   2   0      232.45      252.23     25.32 o
  10   2   0       54.48       71.37     18.86 o
  11   2   0      158.65      145.82     30.67 o
  12   2   0       27.11       63.40     24.72 o
  13   2   0      563.78      590.86     53.02 o
  14   2   0       47.43       57.79     29.51 o
  15   2   0       37.13       17.18     26.18 o
   1   3   0    13910.59    13885.60    135.90 o
   2   3   0    10139.71    10213.73     86.59 o
   3   3   0      201.87      222.53      9.51 o
   4   3   0      170.87      141.49     11.10 o
   5   3   0       69.19       67.25      8.90 o
   6   3   0       15.25        4.84      7.68 o
   7   3   0      474.60      459.56     20.70 o
   8   3   0        1.95      -12.07     12.07 o
   9   3   0      445.06      356.43     28.16 o
  10   3   0        7.65        3.61     14.58 o
  11   3   0      221.97      215.14     27.65 o
  12   3   0       28.69       29.45     31.00 o
  13   3   0        3.22       14.19     20.19 o
  14   3   0       68.76      102.30     31.08 o
   0   4   0     6562.71     6203.27    291.09 o
   1   4   0      284.81      301.59     13.42 o
   2   4   0       26.73       29.57      5.47 o
   3   4   0      989.92      999.35     19.38 o
   4   4   0     1397.14     1522.31     25.05 o
   5   4   0     2241.59     2340.37     68.74 o
   6   4   0      618.27      653.65     25.60 o
   7   4   0      163.76      124.32     17.96 o
   8   4   0     1291.42     1187.61     43.87 o
   9   4   0        8.76       52.26     16.93 o
  10   4   0      108.30       89.31     24.79 o
  11   4   0      123.46      132.59     23.90 o
  12   4   0      282.37      289.13     32.38 o
  13   4   0       25.18       25.56     20.86 o
  14   4   0       13.09       -5.86     23.14 o
   1   5   0      262.60      260.64     16.74 o
   2   5   0      451.94      482.84     12.85 o
   3   5   0      258.78      241.43      9.66 o
   4   5   0      203.80      210.91     12.26 o
   5   5   0       85.62       84.46     10.28 o
   6   5   0       44.38       35.19     11.81 o
   7   5   0       49.20       44.65     14.23 o
   8   5   0        2.72       -3.84     12.87 o
   9   5   0      785.99      743.08     39.69 o
  10   5   0        0.74       -7.77     13.37 o
  11   5   0      113.12       95.43     22.36 o
  12   5   0       54.20       71.13     22.30 o
  13   5   0      569.55      664.99     49.11 o
  14   5   0       12.30       12.51     23.95 o
   0   6   0     2616.47     2445.78     61.66 o
   1   6   0       47.98       52.94      7.28 o
   2   6   0     4145.93     4360.81     52.50 o
   3   6   0      517.55      525.75     14.44 o
   4   6   0     1505.71     1504.47     28.60 o
   5   6   0      991.97      935.64     35.62 o
   6   6   0     1616.17     1638.86     49.48 o
   7   6   0      144.81      151.33     30.21 o
   8   6   0      781.73      768.78     39.27 o
   9   6   0      145.22      201.12     25.44 o
  10   6   0      301.35      293.47     30.79 o
  11   6   0     1289.14     1326.48     55.55 o
  12   6   0       10.10       17.27     19.06 o
  13   6   0        0.28        7.30     18.58 o
  14   6   0      680.99      744.65     89.35 o
   1   7   0       65.61       74.96     10.56 o
   2   7   0       78.11       61.43      8.34 o
   3   7   0       87.24       86.44     10.57 o
   4   7   0      384.94      453.80     26.33 o
   5   7   0      396.52      444.30     28.36 o
   6   7   0      150.01      155.27     29.32 o
   7   7   0     3235.76     2971.41     73.60 o
   8   7   0      998.97      873.87     41.63 o
   9   7   0      138.81      145.18     24.84 o
  10   7   0      212.31      213.01     41.23 o
  11   7   0      172.52      139.94     26.92 o
  12   7   0       23.02       49.23     27.56 o
  13   7   0       35.46       38.66     31.17 o
   0   8   0     1469.06     1423.60     46.85 o
   1   8   0      649.97      620.05     22.62 o
   2   8   0     4510.83     4491.77     58.88 o
   3   8   0      505.63      544.04     18.83 o
   4   8   0       15.65       21.58     12.97 o
   5   8   0      416.12      470.03     30.89 o
   6   8   0     1058.23     1001.72     41.97 o
   7   8   0     1939.46     2067.08     62.42 o
   8   8   0       36.09       30.63     17.35 o
   9   8   0      741.80      696.74     42.50 o
  10   8   0       24.94       24.44     18.11 o
  11   8   0       70.16       38.86     20.73 o
  12   8   0       60.14       87.25     23.44 o
  13   8   0       34.79       54.70     25.76 o
   1   9   0        9.13       -1.89      6.07 o
   2   9   0      827.21      785.98     23.91 o
   3   9   0      220.56      222.02     14.93 o
   4   9   0      187.93      184.48     21.44 o
   5   9   0      481.15      481.41     31.48 o
   6   9   0      518.93      457.24     32.83 o
   7   9   0       45.54       22.28     21.50 o
   8   9   0      450.22      477.16     36.43 o
   9   9   0       41.93       29.39     19.09 o
  10   9   0       82.46       60.16     21.31 o
  11   9   0      552.12      631.39     42.14 o
  12   9   0        8.09       23.01     20.10 o
   0  10   0        0.31       -5.11      8.23 o
   1  10   0       12.87        4.82      6.66 o
   2  10   0        1.36        8.50      6.58 o
   3  10   0        0.02        8.29      7.90 o
   4  10   0      977.93      979.93     53.50 o
   5  10   0      111.59      113.89     24.46 o
   6  10   0      563.49      581.15     37.31 o
   7  10   0      318.05      317.79     31.67 o
   8  10   0      100.40       97.40     22.73 o
   9  10   0      104.75      106.40     23.03 o
  10  10   0        5.31        7.22     17.08 o
  11  10   0       27.04       10.75     19.65 o
   1  11   0       31.92       20.09      7.98 o
   2  11   0      192.09      164.50     17.29 o
   3  11   0        3.24        6.47     10.60 o
   4  11   0       43.89       45.32     16.92 o
   5  11   0      103.21      114.71     22.99 o
   6  11   0       61.69       37.60     23.50 o
   7  11   0        2.15       17.43     15.95 o
   8  11   0       35.41       25.92     17.39 o
   9  11   0       30.45       44.43     23.23 o
  10  11   0      172.73      169.33     32.13 o
   0  12   0      685.90      717.58     35.01 o
   1  12   0       47.41       39.76      9.29 o
   2  12   0      698.81      641.72     36.69 o
   3  12   0       39.92       32.05     14.49 o
   4  12   0      254.33      240.94     24.92 o
   5  12   0        4.34      -15.47     16.80 o
   6  12   0      192.86      273.46     35.62 o
   7  12   0      191.62      209.81     35.29 o
   8  12   0       65.63       56.82     35.82 o
   9  12   0        6.10       -4.64     20.80 o
   1  13   0       13.40        5.69     10.97 o
   2  13   0      725.40      747.31     57.38 o
   3  13   0        0.04       28.87     16.54 o
   4  13   0       51.16       43.30     26.64 o
   5  13   0       23.86       54.37     22.76 o
   6  13   0       11.04       35.14     23.56 o
   7  13   0        6.41       13.80     23.72 o
   8  13   0      278.63      281.28     39.40 o
   0  14   0      319.01      417.30     69.75 o
   1  14   0       17.21       40.86     23.04 o
   2  14   0     1032.80     1150.31     59.29 o
   3  14   0        6.55       31.58     32.51 o
   4  14   0      424.44      380.12     52.89 o
   5  14   0        2.64       12.84     36.18 o
   6  14   0       14.41       13.16     32.37 o
   7  14   0      284.33      244.67     49.67 o
   1  15   0        1.10       24.49     44.62 o
   2  15   0      104.01      140.81     31.85 o
   3  15   0       36.41       53.87     27.85 o
   4  15   0      471.70      428.39     45.65 o
 -15   1   1       22.41        8.40     26.80 o
 -14   1   1       33.24       28.82     25.27 o
 -13   1   1        2.57       18.88     22.93 o
 -12   1   1       50.75       66.67     26.66 o
 -11   1   1        1.67        8.30     17.54 o
 -10   1   1     2178.56     2053.20     59.59 o
  -9   1   1       53.94       53.19     14.30 o
  -8   1   1      535.61      558.35     26.42 o
  -7   1   1      350.67      366.88     21.66 o
  -6   1   1      113.00      140.78     12.09 o
  -5   1   1       54.22       41.57      8.08 o
  -4   1   1      953.21     1028.05     19.50 o
  -3   1   1      356.81      337.47     11.04 o
  -2   1   1     3255.76     3277.40     42.01 o
  -1   1   1        0.04       -0.49      2.69 o
   0   1   1      661.46      651.14     16.51 o
   1   1   1     1110.45     1036.17     16.47 o
   2   1   1    13897.69    14510.91    196.89 o
   3   1   1       19.00       -1.04      5.70 o
   4   1   1     2793.01     2866.32     46.66 o
   5   1   1       66.00       61.69      9.40 o
   6   1   1     1663.57     1826.00     37.41 o
   7   1   1       69.89       54.14     11.49 o
   8   1   1      172.21      181.05     24.99 o
   9   1   1      400.21      413.06     24.70 o
  10   1   1      140.12      138.79     21.43 o
  11   1   1        2.31        0.66     14.48 o
  12   1   1       95.21       67.41     35.62 o
  13   1   1      175.42      159.98     34.64 o
  14   1   1        0.33       31.56     26.72 o
  15   1   1       25.66       69.78     31.87 o
 -15   2   1       69.06       68.94     51.05 o
 -14   2   1       29.20       49.08     27.43 o
 -13   2   1      289.38      277.20     40.44 o
 -12   2   1      220.25      226.28     35.69 o
 -11   2   1       27.31       23.82     17.19 o
 -10   2   1      183.90      198.42     24.36 o
  -9   2   1     1942.35     1947.17     56.53 o
  -8   2   1      664.08      674.54     25.96 o
  -7   2   1     1051.47     1094.33     29.66 o
  -6   2   1       22.00        9.28      7.29 o
  -5   2   1     2317.52     2446.14     35.42 o
  -4   2   1      423.44      331.42     12.69 o
  -3   2   1      717.52      807.42     19.12 o
  -2   2   1    12195.07    12436.06    289.16 o
  -1   2   1    48489.71    48728.29    498.61 o
   0   2   1     7371.84     7430.37     82.94 o
   1   2   1     7708.13     7756.82     70.36 o
   2   2   1     4114.50     4218.85     53.97 o
   3   2   1     6419.46     6726.44     81.04 o
   4   2   1       60.98       72.59      8.83 o
   5   2   1      968.39      946.92     24.28 o
   6   2   1      895.92      738.85     23.28 o
   7   2   1     1423.36     1372.98     34.47 o
   8   2   1     1501.67     1339.82     36.77 o
   9   2   1      190.88      181.44     22.12 o
  10   2   1      364.20      327.76     29.26 o
  11   2   1      284.42      319.56     30.07 o
  12   2   1       37.73       23.33     20.81 o
  13   2   1      395.42      463.65     48.90 o
  14   2   1        8.20       25.81     37.99 o
  15   2   1        1.97       -1.78     26.04 o
 -15   3   1       40.37      -41.46     94.31 o
 -14   3   1       92.16       82.57     28.03 o
 -13   3   1      133.79      112.19     33.17 o
 -12   3   1      662.53      634.20     41.29 o
 -11   3   1       68.75       85.46     20.69 o
 -10   3   1     1550.78     1317.54     69.56 o
  -9   3   1      378.42      398.68     29.64 o
  -8   3   1        8.44        9.37     12.63 o
  -7   3   1     1045.62     1072.80     28.79 o
  -6   3   1       82.93       53.42      9.36 o
  -5   3   1     1221.30     1395.50     29.09 o
  -4   3   1        1.06        6.78      6.70 o
  -3   3   1     2007.70     2118.66     35.10 o
  -2   3   1     3056.62     3092.78     33.95 o
  -1   3   1       20.37        1.23      6.20 o
   0   3   1    33221.29    34188.22    393.72 o
   1   3   1      303.91      305.07     10.08 o
   2   3   1      213.48      251.75      9.78 o
   3   3   1       18.31       13.27      6.15 o
   4   3   1     1039.77     1195.24     26.10 o
   5   3   1      548.19      635.95     20.08 o
   6   3   1     1463.98     1503.16     33.49 o
   7   3   1      383.62      420.11     21.04 o
   8   3   1      373.12      354.50     26.42 o
   9   3   1      180.96      188.40     23.35 o
  10   3   1       54.34       29.02     17.00 o
  11   3   1      232.66      273.04     28.95 o
  12   3   1        0.04       19.09     16.98 o
  13   3   1        7.06       -4.76     20.28 o
  14   3   1      190.86      187.04     38.67 o
 -14   4   1       84.81       39.43     27.25 o
 -13   4   1       77.47       87.07     27.47 o
 -12   4   1      410.88      469.86     49.42 o
 -11   4   1      190.63      218.14     27.64 o
 -10   4   1     1747.64     1629.92     56.04 o
  -9   4   1       25.41       32.71     16.99 o
  -8   4   1       32.47       33.69     15.91 o
  -7   4   1     1371.16     1427.98     45.07 o
  -6   4   1      284.91      265.21     26.82 o
  -5   4   1     1205.71     1294.73     35.35 o
  -4   4   1     1278.08     1221.83     27.44 o
  -3   4   1    11591.77    12372.74    126.07 o
  -2   4   1     4110.12     4384.57     47.97 o
  -1   4   1     5529.44     5825.48     76.03 o
   0   4   1      172.63      232.87     10.77 o
   1   4   1     8629.55     8937.12     85.51 o
   2   4   1     1187.68     1116.49     17.81 o
   3   4   1     6720.81     7045.63    105.77 o
   4   4   1      123.49       74.80      9.57 o
   5   4   1     3050.79     3074.98     65.54 o
   6   4   1       80.56       84.62     11.55 o
   7   4   1      651.22      643.44     31.36 o
   8   4   1      263.62      247.53     26.61 o
   9   4   1      463.77      488.25     32.56 o
  10   4   1      605.05      594.18     44.90 o
  11   4   1      263.71      231.24     28.91 o
  12   4   1      116.50      107.94     24.21 o
  13   4   1      229.48      229.57     31.91 o
  14   4   1       13.04        2.10     24.51 o
 -14   5   1      241.83      231.46     44.27 o
 -13   5   1       33.29       65.74     23.03 o
 -12   5   1      226.82      220.58     30.06 o
 -11   5   1      110.48      133.61     24.28 o
 -10   5   1        4.21        4.94     18.74 o
  -9   5   1       53.19       28.74     15.78 o
  -8   5   1     2123.98     1832.40     55.63 o
  -7   5   1       94.51       78.46     17.11 o
  -6   5   1        0.25       -9.70      9.70 o
  -5   5   1     1238.65     1245.98     29.80 o
  -4   5   1     2582.68     2723.84     39.08 o
  -3   5   1      436.65      498.21     13.42 o
  -2   5   1     3645.36     3706.69     44.51 o
  -1   5   1      122.63      106.30      9.29 o
   0   5   1      408.89      388.99     14.69 o
   1   5   1      970.65     1135.07     21.53 o
   2   5   1       65.51       65.11      7.42 o
   3   5   1       16.15       29.11      8.33 o
   4   5   1     1366.46     1363.45     24.98 o
   5   5   1      918.49      896.47     32.05 o
   6   5   1       32.73       59.46     13.74 o
   7   5   1       10.63        1.22     12.34 o
   8   5   1      301.70      273.53     25.73 o
   9   5   1        3.49       26.09     18.02 o
  10   5   1        0.41       -1.08     15.09 o
  11   5   1       17.98       18.42     17.03 o
  12   5   1      141.70       98.41     21.53 o
  13   5   1      228.51      205.30     31.80 o
  14   5   1        0.02        3.36     24.34 o
 -14   6   1      169.27      201.99     33.36 o
 -13   6   1       81.65      120.91     27.80 o
 -12   6   1       72.83       47.33     20.95 o
 -11   6   1       18.73       21.27     17.56 o
 -10   6   1        0.02       13.09     16.98 o
  -9   6   1      112.06      120.57     36.55 o
  -8   6   1     1533.43     1390.14     89.00 o
  -7   6   1      793.56      700.05     35.02 o
  -6   6   1        9.23       12.34     11.74 o
  -5   6   1      146.67      184.56     24.48 o
  -4   6   1      951.58     1068.17     39.38 o
  -3   6   1     2991.02     3042.56     37.30 o
  -2   6   1      461.29      476.31     15.21 o
  -1   6   1       17.86       38.97      8.33 o
   0   6   1      296.80      288.45     14.18 o
   1   6   1      608.03      568.96     18.76 o
   2   6   1     2887.46     2995.76     37.63 o
   3   6   1      195.06      173.21     10.43 o
   4   6   1       83.12       90.18     11.04 o
   5   6   1     1683.84     1705.44     38.13 o
   6   6   1      684.25      656.42     35.07 o
   7   6   1      492.99      526.61     31.71 o
   8   6   1      175.65      150.19     28.03 o
   9   6   1       57.08       65.04     17.78 o
  10   6   1       26.04       40.68     17.65 o
  11   6   1        2.00       11.93     16.08 o
  12   6   1       19.43       40.75     18.15 o
  13   6   1        0.88       33.36     19.51 o
  14   6   1      296.58      280.97     65.94 o
 -13   7   1        4.23       29.05     23.12 o
 -12   7   1       62.20       67.29     35.40 o
 -11   7   1        4.18       19.86     19.76 o
 -10   7   1       20.25       22.52     17.82 o
  -9   7   1      816.18      713.22     41.60 o
  -8   7   1      127.10       82.74     31.41 o
  -7   7   1        4.84       -5.51     12.73 o
  -6   7   1      948.62     1027.10     41.03 o
  -5   7   1     1140.90     1171.13     53.85 o
  -4   7   1        0.22        6.61      7.38 o
  -3   7   1     1239.57     1243.90     23.56 o
  -2   7   1       18.76       27.97     10.50 o
  -1   7   1      288.88      296.81     15.91 o
   0   7   1      713.96      707.29     23.21 o
   1   7   1     2009.86     2092.05     52.12 o
   2   7   1     1057.06     1013.86     21.65 o
   3   7   1      235.34      188.54     11.22 o
   4   7   1      627.58      646.44     23.13 o
   5   7   1     1528.52     1393.28     58.40 o
   6   7   1       18.34       29.91     14.67 o
   7   7   1      120.42      151.93     24.46 o
   8   7   1      451.19      474.88     33.35 o
   9   7   1      342.34      325.15     31.08 o
  10   7   1       56.82       58.66     35.49 o
  11   7   1        4.44       28.55     17.07 o
  12   7   1        0.13       20.69     18.73 o
  13   7   1       57.84       62.39     23.04 o
 -13   8   1      178.02      171.92     29.10 o
 -12   8   1       26.51       25.52     22.21 o
 -11   8   1      113.49      128.15     27.35 o
 -10   8   1       38.72       10.15     16.51 o
  -9   8   1      155.61      135.74     24.48 o
  -8   8   1       51.19       35.51     17.95 o
  -7   8   1      411.47      423.59     31.68 o
  -6   8   1       24.93        9.51     12.32 o
  -5   8   1      237.26      221.44     23.71 o
  -4   8   1       33.21       26.79     11.24 o
  -3   8   1     3550.18     3501.12     45.58 o
  -2   8   1       71.74       61.41      9.04 o
  -1   8   1       59.69       40.60     14.00 o
   0   8   1      176.61      167.33     14.72 o
   1   8   1      162.20      169.58     11.14 o
   2   8   1       38.49       39.32      8.36 o
   3   8   1      218.02      215.03     12.86 o
   4   8   1       68.22       56.49     11.50 o
   5   8   1      470.15      457.83     80.33 o
   6   8   1      386.50      350.56     27.71 o
   7   8   1       28.90       21.53     18.65 o
   8   8   1       20.41       20.51     25.07 o
   9   8   1        0.03       23.11     16.81 o
  10   8   1        6.77       39.84     17.56 o
  11   8   1      112.63       98.80     22.87 o
  12   8   1       76.22       87.06     24.20 o
  13   8   1       17.23       23.32     21.19 o
 -12   9   1      881.97      881.17     49.72 o
 -11   9   1       44.17       42.15     24.02 o
 -10   9   1        4.81       28.33     19.61 o
  -9   9   1       58.87       68.73     29.91 o
  -8   9   1       18.24       18.06     18.00 o
  -7   9   1        6.91       -0.40     14.82 o
  -6   9   1      268.10      278.69     27.65 o
  -5   9   1       57.33       31.46     15.36 o
  -4   9   1       24.46       21.39     12.82 o
  -3   9   1     1147.76     1217.96     28.92 o
  -2   9   1      308.75      331.24     17.23 o
  -1   9   1     1012.56     1006.46     29.82 o
   0   9   1      233.38      206.45     14.34 o
   1   9   1      124.58      149.20     12.01 o
   2   9   1       34.87       43.02      9.05 o
   3   9   1       67.41       59.92      9.42 o
   4   9   1        0.09        6.67     10.48 o
   5   9   1        8.71       13.07     11.92 o
   6   9   1      108.06       88.44     25.04 o
   7   9   1       97.70       99.33     18.22 o
   8   9   1      137.28      120.85     21.07 o
   9   9   1        0.43       17.05     15.50 o
  10   9   1       34.75       14.16     18.03 o
  11   9   1       58.54      120.18     25.26 o
  12   9   1        0.01       20.48     20.14 o
 -11  10   1      200.69      233.57     30.69 o
 -10  10   1      189.72      180.74     29.89 o
  -9  10   1      239.55      246.08     31.04 o
  -8  10   1      130.07      149.01     25.48 o
  -7  10   1      164.67      177.94     25.95 o
  -6  10   1       29.66       44.84     17.67 o
  -5  10   1      600.15      622.25     36.64 o
  -4  10   1       39.14       40.57     30.73 o
  -3  10   1      642.78      655.06     30.50 o
  -2  10   1       39.90       25.43      7.41 o
  -1  10   1     2112.27     2001.69     36.88 o
   0  10   1      154.58      144.33     13.36 o
   1  10   1     1215.57     1198.86     26.79 o
   2  10   1       43.71       50.05      9.87 o
   3  10   1       65.18       87.23     13.72 o
   4  10   1      112.10      131.30     16.82 o
   5  10   1      729.45      755.14     42.66 o
   6  10   1      356.47      391.27     29.00 o
   7  10   1       48.19       34.81     18.62 o
   8  10   1      369.87      326.51     29.48 o
   9  10   1       92.42       89.92     24.88 o
  10  10   1       96.86      136.38     29.93 o
  11  10   1      110.32      172.96     34.34 o
 -11  11   1        0.04       24.61     49.65 o
 -10  11   1      319.11      368.87     36.50 o
  -9  11   1        5.01       22.98     18.04 o
  -8  11   1      160.31      138.56     26.98 o
  -7  11   1        5.85       15.51     16.88 o
  -6  11   1        9.90       21.47     16.62 o
  -5  11   1      394.02      403.93     33.24 o
  -4  11   1       76.31       53.88     18.23 o
  -3  11   1      558.93      535.66     26.76 o
  -2  11   1      128.82       59.35     20.11 o
  -1  11   1       70.36       60.98      9.78 o
   0  11   1       75.05       63.23     10.26 o
   1  11   1       57.50       62.41     10.98 o
   2  11   1      132.36      165.00     13.91 o
   3  11   1      223.15      221.50     20.03 o
   4  11   1        2.21       -0.04     11.42 o
   5  11   1       45.89       48.07     16.86 o
   6  11   1        0.31       13.83     20.15 o
   7  11   1      477.07      495.54     51.92 o
   8  11   1       90.55      102.34     25.39 o
   9  11   1      142.22      138.49     29.70 o
  10  11   1       10.65       53.77     27.71 o
 -10  12   1        5.89       10.78     58.22 o
  -9  12   1       14.81       71.00     26.26 o
  -8  12   1       89.68       58.36     24.75 o
  -7  12   1        9.62       15.26     16.06 o
  -6  12   1       70.13       94.92     21.64 o
  -5  12   1      101.22      108.00     20.34 o
  -4  12   1      389.61      329.87     28.22 o
  -3  12   1      442.40      433.26     29.68 o
  -2  12   1        0.89       14.87     11.83 o
  -1  12   1      128.10      148.43     13.01 o
   0  12   1        2.72        8.34      8.55 o
   1  12   1      377.34      432.77     20.12 o
   2  12   1      115.71      131.60     20.42 o
   3  12   1      676.81      678.55     49.84 o
   4  12   1       51.12       20.27     18.08 o
   5  12   1       61.17       18.90     23.84 o
   6  12   1      650.96      603.02     45.73 o
   7  12   1       36.95       34.13     22.69 o
   8  12   1       17.56       24.46     20.76 o
   9  12   1      158.18      305.36     41.51 o
  -8  13   1       13.50       10.54     36.66 o
  -7  13   1       44.93       62.23     27.35 o
  -6  13   1      515.55      501.61     43.52 o
  -5  13   1       51.89       43.99     20.46 o
  -4  13   1      221.33      211.69     31.96 o
  -3  13   1      294.78      336.72     88.47 o
  -2  13   1      162.67       92.50     33.21 o
  -1  13   1       97.43       89.27     15.80 o
   0  13   1       73.07       74.22     12.55 o
   1  13   1       83.81       78.30     18.78 o
   2  13   1       14.73        5.02     19.40 o
   3  13   1        9.93       28.14     17.57 o
   4  13   1      143.74      140.46     27.44 o
   5  13   1        2.16       -4.27     19.55 o
   6  13   1      140.65      177.25     32.81 o
   7  13   1      148.64      132.27     30.12 o
   8  13   1      307.29      287.22     41.62 o
  -7  14   1       42.56       59.05     37.62 o
  -6  14   1       51.70      105.80     44.62 o
  -5  14   1      295.32      224.37     78.85 o
  -4  14   1        0.52       30.21     25.15 o
  -3  14   1        1.40       14.67     22.64 o
  -2  14   1      141.51      107.16     28.58 o
  -1  14   1       64.39       94.35     26.65 o
   0  14   1       41.26       57.18     45.46 o
   1  14   1      115.15      112.96     27.18 o
   2  14   1      114.34      144.74     28.06 o
   3  14   1        9.78       22.92     19.79 o
   4  14   1      215.03      219.69     39.65 o
   5  14   1        1.28        1.75     20.79 o
   6  14   1       10.64       12.04     22.04 o
   7  14   1       38.82       60.40     49.32 o
  -4  15   1       26.21       87.71     28.61 o
  -3  15   1        1.24       42.33     27.27 o
  -2  15   1      126.58      180.98     33.33 o
   1  15   1        9.02       36.65     49.17 o
   2  15   1      175.51      270.26     37.57 o
   3  15   1      145.38      139.47     32.62 o
   4  15   1       48.24       76.41     39.15 o
 -15   0   2       24.49       36.16     42.94 o
 -14   0   2      207.67      186.54     52.19 o
 -13   0   2      153.32      115.90     43.98 o
 -12   0   2       15.29       54.61     31.81 o
 -11   0   2      130.50      118.57     35.27 o
 -10   0   2     2342.90     2272.99    109.57 o
  -9   0   2      390.47      387.61     31.93 o
  -8   0   2      712.44      734.24     38.16 o
  -7   0   2      224.23      250.36     39.10 o
  -6   0   2      324.45      368.40     40.02 o
  -5   0   2      230.21      217.94     17.66 o
  -4   0   2       36.62       28.86      8.29 o
  -3   0   2     5272.94     4974.80     71.90 o
  -2   0   2     1727.41     1708.54     29.72 o
  -1   0   2      757.18      728.89     14.81 o
   1   0   2      176.98      196.42     25.35 o
   2   0   2     1636.24     1700.64     35.40 o
   3   0   2      659.88      655.23     31.28 o
   4   0   2     2472.75     2515.63     57.42 o
   5   0   2     1059.69     1004.65     36.32 o
   6   0   2       44.14       16.24     13.58 o
   7   0   2       65.44       22.27     15.35 o
   8   0   2      556.12      595.56     34.50 o
   9   0   2      742.95      745.59     43.21 o
  10   0   2        4.86       32.27     19.33 o
  11   0   2      191.26      238.08     47.98 o
  12   0   2     1668.74     1852.33    111.60 o
  13   0   2      431.09      450.94     66.58 o
  14   0   2      528.55      558.78     80.63 o
  15   0   2       96.02      182.48     58.32 o
 -15   1   2      166.45      216.21     41.73 o
 -14   1   2       56.44       86.79     37.97 o
 -13   1   2       12.33       43.89     24.78 o
 -12   1   2      158.21      150.96     30.27 o
 -11   1   2      214.77      193.58     34.82 o
 -10   1   2      643.28      714.59     57.15 o
  -9   1   2     1130.49     1000.25     39.59 o
  -8   1   2     1519.03     1554.04     38.00 o
  -7   1   2        5.63       12.51      9.21 o
  -6   1   2      809.89      811.53     33.26 o
  -5   1   2      724.22      785.02     18.69 o
  -4   1   2     2223.94     2302.11     35.19 o
  -3   1   2      240.62      202.30      9.72 o
  -2   1   2       51.12       35.18      5.85 o
  -1   1   2      236.32      262.98      7.08 o
   0   1   2      530.48      548.19      9.49 o
   1   1   2     3847.43     3835.48     34.95 o
   2   1   2     2234.50     2224.94     28.90 o
   3   1   2     5050.83     5081.14     56.68 o
   4   1   2      833.32      870.88     18.41 o
   5   1   2       76.98       79.53     10.57 o
   6   1   2      158.50      170.59     11.70 o
   7   1   2      292.93      304.90     15.87 o
   8   1   2      805.85      813.69     33.27 o
   9   1   2      224.09      259.72     18.78 o
  10   1   2        9.42       14.74     14.49 o
  11   1   2       86.37       91.84     20.05 o
  12   1   2       10.33        5.46     19.17 o
  13   1   2      289.55      282.05     46.45 o
  14   1   2       94.60       82.19     31.17 o
 -15   2   2       28.97       50.14     30.86 o
 -14   2   2       89.46      135.82     32.45 o
 -13   2   2       92.27        1.36     23.80 o
 -12   2   2      171.35      158.99     43.88 o
 -11   2   2      254.01      241.38     27.33 o
 -10   2   2      105.67      106.54     20.45 o
  -9   2   2      390.22      469.41     30.64 o
  -8   2   2       44.77       49.42     17.80 o
  -7   2   2      849.04      905.28     28.84 o
  -6   2   2      157.59      170.92     12.24 o
  -5   2   2     2140.05     2250.21     33.19 o
  -4   2   2     6255.28     6674.80     84.40 o
  -3   2   2     1642.11     1766.03     30.63 o
  -2   2   2      404.74      368.35     21.09 o
  -1   2   2      118.99      114.05      6.78 o
   0   2   2       53.42       33.38      6.54 o
   1   2   2     6061.12     6029.38     53.61 o
   2   2   2       50.39       34.80      6.20 o
   3   2   2      360.64      333.68     16.42 o
   4   2   2     1043.52     1071.16     29.25 o
   5   2   2      112.41      129.44      8.52 o
   6   2   2     1134.45     1175.17     26.07 o
   7   2   2      530.62      542.70     18.70 o
   8   2   2        1.31       -7.78     10.19 o
   9   2   2        8.91        9.36     13.92 o
  10   2   2      765.76      700.37     33.28 o
  11   2   2       95.20       78.39     20.82 o
  12   2   2       76.16      115.48     24.38 o
  13   2   2        8.30        8.84     22.01 o
  14   2   2      130.69      141.78     36.73 o
 -15   3   2        1.35      -22.92     22.92 o
 -14   3   2       23.85        6.79     23.31 o
 -13   3   2      170.62      254.18     39.55 o
 -12   3   2       75.29       94.67     23.31 o
 -11   3   2       66.43       56.28     37.66 o
 -10   3   2     1486.92     1534.10     63.39 o
  -9   3   2        0.05       -8.49     15.04 o
  -8   3   2     1015.25      950.42     38.02 o
  -7   3   2      717.96      709.44     31.65 o
  -6   3   2     1602.79     1664.06     38.23 o
  -5   3   2      561.78      616.39     20.24 o
  -4   3   2       19.64       21.01      9.28 o
  -3   3   2       54.99       79.45      9.27 o
  -2   3   2      498.33      541.03     13.53 o
  -1   3   2     1055.87     1124.02     17.72 o
   0   3   2     3691.88     3677.05     44.11 o
   1   3   2      112.31       94.06      8.91 o
   2   3   2      530.42      512.73     13.44 o
   3   3   2     2476.04     2559.62     40.71 o
   4   3   2     5422.34     5752.59    132.73 o
   5   3   2     1299.97     1280.67     29.78 o
   6   3   2     1107.50     1253.50     38.88 o
   7   3   2       33.56       33.62     10.60 o
   8   3   2      265.65      263.54     23.30 o
   9   3   2      309.72      355.97     32.89 o
  10   3   2       32.80       33.75     15.26 o
  11   3   2      632.16      618.11     34.25 o
  12   3   2       82.29       61.05     20.40 o
  13   3   2       67.47       83.80     34.40 o
  14   3   2      256.76      263.90     42.56 o
 -14   4   2       96.02      139.33     35.17 o
 -13   4   2       26.11       14.74     23.49 o
 -12   4   2       38.36       43.17     22.57 o
 -11   4   2       63.03       63.42     21.79 o
 -10   4   2      189.12      172.58     28.38 o
  -9   4   2      446.78      438.16     47.70 o
  -8   4   2      398.70      340.37     26.73 o
  -7   4   2      152.06      114.37     17.77 o
  -6   4   2      318.40      332.31     27.97 o
  -5   4   2      257.14      347.68     36.16 o
  -4   4   2      743.44      734.45     21.98 o
  -3   4   2      223.95      250.43      8.58 o
  -2   4   2        2.21        3.73      5.25 o
  -1   4   2     4651.74     4589.34     49.39 o
   0   4   2      906.83      896.50     19.44 o
   1   4   2     2607.28     2642.68     46.96 o
   2   4   2     2521.46     2468.90     33.40 o
   3   4   2     1528.09     1679.88     24.82 o
   4   4   2     2575.76     2519.12     51.02 o
   5   4   2     2107.44     2174.31     41.29 o
   6   4   2      243.20      243.85     26.57 o
   7   4   2      817.45      811.31     27.38 o
   8   4   2     1291.92     1341.70     73.49 o
   9   4   2       12.98       12.24     14.06 o
  10   4   2       57.38       55.94     20.98 o
  11   4   2       48.74       34.01     21.85 o
  12   4   2      174.75      153.54     42.43 o
  13   4   2      268.69      324.03     36.49 o
  14   4   2        0.24      -21.91     21.91 o
 -14   5   2       13.82       68.80     30.46 o
 -13   5   2      320.93      314.51     36.87 o
 -12   5   2        0.04       -1.37     18.43 o
 -11   5   2      384.83      325.97     32.89 o
 -10   5   2      253.49      240.16     27.79 o
  -9   5   2      241.03      198.72     24.81 o
  -8   5   2        4.54      -12.04     23.79 o
  -7   5   2        4.66       -9.04     12.68 o
  -6   5   2      222.64      227.63     24.96 o
  -5   5   2        2.23        4.10      8.98 o
  -4   5   2     2505.44     2547.16     74.07 o
  -3   5   2      863.09      877.90     18.76 o
  -2   5   2       19.23       11.62      5.38 o
  -1   5   2     1014.66     1060.33     20.27 o
   0   5   2     4400.43     4337.28     50.87 o
   1   5   2       76.10       79.19      7.88 o
   2   5   2      700.09      809.38     17.34 o
   3   5   2        0.28       -3.20      5.18 o
   4   5   2       61.78       46.34      9.58 o
   5   5   2      384.10      391.97     23.12 o
   6   5   2      122.98      139.70     17.66 o
   7   5   2       88.17       84.44     19.31 o
   8   5   2       20.70       16.79     14.64 o
   9   5   2      303.54      306.27     28.10 o
  10   5   2       12.44       22.86     15.45 o
  11   5   2        0.66       15.15     21.17 o
  12   5   2        5.61        5.23     15.68 o
  13   5   2       69.18       79.31     25.32 o
  14   5   2       36.89       22.64     26.33 o
 -14   6   2      130.11      115.65     31.49 o
 -13   6   2        0.46       24.15     22.21 o
 -12   6   2      348.71      377.36     42.06 o
 -11   6   2       38.55       36.67     17.60 o
 -10   6   2       30.25       33.56     18.26 o
  -9   6   2        0.50      -15.43     15.43 o
  -8   6   2      108.25      156.34     21.65 o
  -7   6   2        0.06      -11.29     12.42 o
  -6   6   2      552.84      564.96     30.55 o
  -5   6   2     1522.38     1526.70     41.55 o
  -4   6   2        0.15        6.68      6.20 o
  -3   6   2       15.90       35.52      6.63 o
  -2   6   2     4341.49     4681.31     55.32 o
  -1   6   2      442.44      566.54     16.37 o
   0   6   2      275.15      220.88     11.81 o
   1   6   2      699.11      627.52     30.46 o
   2   6   2      235.79      261.13     11.91 o
   3   6   2     1609.41     1570.53     26.29 o
   4   6   2     1000.93     1000.39     24.90 o
   5   6   2      201.40      221.47     27.37 o
   6   6   2     1287.60     1177.45     41.51 o
   7   6   2      208.99      206.40     23.04 o
   8   6   2      684.76      699.00     37.49 o
   9   6   2      101.37      104.68     18.80 o
  10   6   2      604.26      618.43     35.37 o
  11   6   2       77.45       59.96     19.72 o
  12   6   2      224.70      248.75     28.63 o
  13   6   2      199.47      241.70     35.99 o
 -13   7   2      449.54      454.68     67.73 o
 -12   7   2      112.88      148.85     29.71 o
 -11   7   2      224.86      169.83     57.79 o
 -10   7   2       67.92      124.24     30.11 o
  -9   7   2      477.49      459.23     34.83 o
  -8   7   2      164.74      213.01     29.93 o
  -7   7   2      982.47      864.53     39.54 o
  -6   7   2     1157.18     1153.14     43.46 o
  -5   7   2       81.20       42.56     15.34 o
  -4   7   2      192.49      187.57     12.78 o
  -3   7   2      208.36      248.97     12.81 o
  -2   7   2     4313.93     4239.78     53.96 o
  -1   7   2      221.11      208.52     12.14 o
   0   7   2      860.84      911.73     22.77 o
   1   7   2       19.32        6.74      5.06 o
   2   7   2     2012.99     2048.66     30.24 o
   3   7   2        8.17       -1.53      6.48 o
   4   7   2        9.63       14.34      8.70 o
   5   7   2      999.44      935.22     37.41 o
   6   7   2      691.00      649.31     85.73 o
   7   7   2        3.97        8.59     10.99 o
   8   7   2        2.94        8.18     14.04 o
   9   7   2       46.83       16.52     15.70 o
  10   7   2        0.09        9.08     15.14 o
  11   7   2       59.61       59.15     24.86 o
  12   7   2        0.16       14.30     18.43 o
  13   7   2        2.52       -1.08     19.24 o
 -13   8   2       36.02       53.08     25.38 o
 -12   8   2       27.86       47.05     22.91 o
 -11   8   2       60.03       49.76     19.80 o
 -10   8   2      217.43      233.07     34.20 o
  -9   8   2      172.15      179.29     35.25 o
  -8   8   2        3.09       23.07     16.27 o
  -7   8   2      343.58      390.30     63.94 o
  -6   8   2      316.77      285.94     50.95 o
  -5   8   2      712.22      622.78     40.12 o
  -4   8   2      630.79      674.46     41.07 o
  -3   8   2       56.25       55.55      9.68 o
  -2   8   2      749.82      740.52     21.70 o
  -1   8   2      805.93      772.17     22.13 o
   0   8   2       25.42       29.42      8.26 o
   1   8   2      125.01      133.10     12.38 o
   2   8   2     1728.52     1759.12     29.56 o
   3   8   2      890.16      923.04     23.74 o
   4   8   2      766.66      733.11     27.57 o
   5   8   2        1.12       11.75     11.46 o
   6   8   2      970.79      961.99     43.69 o
   7   8   2      261.62      288.91     30.55 o
   8   8   2      247.87      223.93     23.96 o
   9   8   2        6.22       10.71     16.14 o
  10   8   2      963.84     1013.77     45.43 o
  11   8   2        0.56       25.76     18.39 o
  12   8   2      526.10      531.18     40.29 o
 -12   9   2       76.36       66.18     26.65 o
 -11   9   2      670.11      664.63     48.07 o
 -10   9   2      112.46      142.86     27.18 o
  -9   9   2        0.78       10.64     17.42 o
  -8   9   2       68.93      105.62     21.72 o
  -7   9   2       55.47       66.48     23.83 o
  -6   9   2      261.62      242.75     26.38 o
  -5   9   2       46.20       47.00     20.93 o
  -4   9   2      245.17      219.39     23.33 o
  -3   9   2      170.82      182.04     20.50 o
  -2   9   2      802.64      671.98     23.85 o
  -1   9   2       40.11       50.48     11.53 o
   0   9   2       23.16       15.15      9.84 o
   1   9   2       63.01       39.44      7.58 o
   2   9   2       12.85        3.89      8.16 o
   3   9   2      114.42       94.57     14.08 o
   4   9   2      352.78      344.76     21.50 o
   5   9   2       30.77       34.57     15.44 o
   6   9   2      226.24      215.37     22.85 o
   7   9   2      219.03      178.50     21.90 o
   8   9   2      208.16      208.49     30.48 o
   9   9   2        5.64       23.45     16.61 o
  10   9   2        3.09       31.53     17.72 o
  11   9   2        3.05       52.43     24.01 o
  12   9   2      210.17      193.99     44.15 o
 -11  10   2       18.62       29.11     22.51 o
 -10  10   2      605.39      709.51     59.99 o
  -9  10   2      198.85      209.16     30.44 o
  -8  10   2      328.73      368.98     44.69 o
  -7  10   2       51.47       60.23     18.73 o
  -6  10   2      777.36      807.25     41.05 o
  -5  10   2       24.50       17.01     24.44 o
  -4  10   2      997.50      939.29     73.16 o
  -3  10   2     2307.80     2122.88    104.35 o
  -2  10   2     1690.76     1714.72     38.93 o
  -1  10   2      152.22      170.63     13.80 o
   0  10   2      570.10      586.54     18.63 o
   1  10   2       78.44       58.64      9.22 o
   2  10   2       13.61       26.77      8.71 o
   3  10   2       28.08       43.38     10.48 o
   4  10   2       98.23       97.12     15.27 o
   5  10   2       80.85      100.23     18.07 o
   6  10   2        7.11       17.38     14.48 o
   7  10   2       18.69       17.18     19.10 o
   8  10   2      522.95      432.84     39.85 o
   9  10   2       74.30       60.26     23.57 o
  10  10   2        0.41       -0.98     21.00 o
  11  10   2      115.92      152.41     34.24 o
 -11  11   2      156.91      192.02     31.65 o
 -10  11   2        1.11        4.84     22.18 o
  -9  11   2        8.16       55.17     22.79 o
  -8  11   2        3.01       12.52     19.41 o
  -7  11   2        3.06       -3.21     16.85 o
  -6  11   2       72.40       86.38     24.91 o
  -5  11   2        9.62       23.28     16.24 o
  -4  11   2      364.30      367.89     30.93 o
  -3  11   2      176.36      129.76     21.79 o
  -2  11   2      367.21      362.92     20.44 o
  -1  11   2       73.69       72.63     12.09 o
   0  11   2       27.44       22.35      8.11 o
   1  11   2      191.30      163.05     14.51 o
   2  11   2       77.93       63.41     13.18 o
   3  11   2       12.09       -4.62     12.60 o
   4  11   2      257.40      267.75     29.18 o
   5  11   2      209.95      248.59     31.25 o
   6  11   2       17.34       16.61     19.19 o
   7  11   2       61.23       40.44     21.00 o
   8  11   2        0.66        8.82     40.97 o
   9  11   2      107.70      107.62     28.16 o
  10  11   2      130.66       96.85     28.78 o
 -10  12   2      147.28      118.91     30.46 o
  -9  12   2      104.12      118.09     24.53 o
  -8  12   2       55.95       54.61     34.16 o
  -7  12   2        9.54        1.42     18.12 o
  -6  12   2     1441.38     1456.11     62.75 o
  -5  12   2       27.55       30.81     17.37 o
  -4  12   2        1.98       26.59     16.88 o
  -3  12   2       14.24       19.66     14.51 o
  -2  12   2      769.21      811.39     34.70 o
  -1  12   2      122.61      124.27     17.99 o
   0  12   2      338.55      353.95     22.30 o
   1  12   2      155.18      145.45     15.01 o
   2  12   2      250.03      248.50     30.89 o
   3  12   2      212.26      187.28     30.24 o
   4  12   2       18.61       20.97     16.41 o
   5  12   2      105.04       75.22     21.88 o
   6  12   2        9.46       11.73     32.05 o
   7  12   2      255.08      310.15     37.51 o
   8  12   2       16.54       23.79     22.78 o
   9  12   2      163.71      154.94     41.88 o
  -8  13   2       30.99       30.58     35.24 o
  -7  13   2      130.59      143.84     92.68 o
  -6  13   2      139.65      151.28     56.64 o
  -5  13   2        7.26      -13.47     20.68 o
  -4  13   2      302.97      298.13     30.96 o
  -3  13   2      154.97      175.50     25.14 o
  -2  13   2        0.65       15.05     15.69 o
  -1  13   2      189.08      213.58     22.51 o
   0  13   2        1.67       16.19     10.79 o
   1  13   2        8.55       14.30     15.39 o
   2  13   2      103.44       75.81     19.45 o
   3  13   2       79.87       80.35     21.43 o
   4  13   2        0.14        4.58     19.76 o
   5  13   2       87.47       61.18     23.74 o
   6  13   2       11.90       11.52     23.53 o
   7  13   2      200.48      152.15     31.64 o
   8  13   2        7.56       18.94     23.52 o
  -7  14   2       22.01       64.77     35.72 o
  -6  14   2      156.20      144.22     34.59 o
  -5  14   2       46.53       55.15     27.58 o
  -4  14   2      866.28      892.52     57.92 o
  -3  14   2       31.73       49.21     25.55 o
  -2  14   2       33.34       62.87     25.36 o
  -1  14   2        0.34       19.17     15.45 o
   0  14   2      370.28      437.58     37.64 o
   1  14   2        4.78       29.03     17.82 o
   2  14   2       47.90       67.40     23.46 o
   3  14   2       21.99       25.90     21.99 o
   4  14   2      384.72      404.80     41.94 o
   5  14   2      162.42      221.04     62.29 o
   6  14   2       94.28      108.82     29.60 o
  -4  15   2      168.02      197.77     36.51 o
  -3  15   2      281.23      266.86     76.24 o
  -2  15   2       60.05       69.24     28.03 o
   1  15   2        5.13      -12.07     41.55 o
   2  15   2        0.58       36.07     24.30 o
   3  15   2       50.16       98.24     52.76 o
   4  15   2        0.06       23.31     40.93 o
 -15   1   3       69.39      133.54     37.73 o
 -14   1   3       72.24      129.40     33.68 o
 -13   1   3       54.31       76.24     26.68 o
 -12   1   3       49.60       53.37     28.99 o
 -11   1   3        0.20       -2.37     22.51 o
 -10   1   3     1722.69     1617.41     51.35 o
  -9   1   3      428.85      403.60     27.85 o
  -8   1   3      244.90      250.97     21.61 o
  -7   1   3        4.30       11.47      9.12 o
  -6   1   3        5.11       -1.15      6.19 o
  -5   1   3      608.56      559.91     16.30 o
  -4   1   3       93.87      100.89      8.32 o
  -3   1   3     1920.54     1916.61     22.82 o
  -2   1   3      920.66      984.05     15.02 o
  -1   1   3    17032.78    16882.03    136.59 o
   0   1   3      550.92      622.29     13.02 o
   1   1   3     2950.30     3058.47     30.11 o
   2   1   3     3992.15     3939.35     41.78 o
   3   1   3     1373.16     1243.48     32.57 o
   4   1   3      765.86      802.10     19.47 o
   5   1   3     3329.19     3642.34     45.22 o
   6   1   3      294.92      354.38     14.22 o
   7   1   3       36.69       37.67      9.27 o
   8   1   3     1189.76     1270.15     32.97 o
   9   1   3      890.99      847.73     28.85 o
  10   1   3       44.47       34.98     16.91 o
  11   1   3      388.50      389.67     61.51 o
  12   1   3       39.47        3.73     18.72 o
  13   1   3       14.06        5.54     25.13 o
  14   1   3       24.51       37.03     27.86 o
 -15   2   3      203.68      195.32     50.08 o
 -14   2   3      376.86      478.73     51.49 o
 -13   2   3       44.71       27.72     24.20 o
 -12   2   3      132.87      128.79     29.37 o
 -11   2   3      195.11      206.69     25.56 o
 -10   2   3     1406.35     1367.57     48.85 o
  -9   2   3        7.64       -6.88     13.72 o
  -8   2   3       12.07       -3.46     12.18 o
  -7   2   3      205.13      189.44     12.28 o
  -6   2   3       92.04       84.37      8.72 o
  -5   2   3       35.74       59.72      5.72 o
  -4   2   3     1866.05     1916.74     35.00 o
  -3   2   3      222.68      261.13     12.65 o
  -2   2   3       75.90       90.75     11.37 o
  -1   2   3     2416.20     2430.01     26.49 o
   0   2   3     3457.25     3442.98     38.21 o
   1   2   3       15.72       16.34      4.38 o
   2   2   3     1733.16     1695.53     21.39 o
   3   2   3     3764.51     3673.58     41.55 o
   4   2   3      494.29      580.24     13.59 o
   5   2   3      458.48      498.06     13.75 o
   6   2   3      894.03      891.62     19.97 o
   7   2   3       77.11       74.59     11.72 o
   8   2   3     1236.81     1287.35     38.47 o
   9   2   3      430.88      433.19     22.73 o
  10   2   3      355.54      354.68     26.28 o
  11   2   3      375.02      400.22     33.69 o
  12   2   3        1.45       -0.62     17.80 o
  13   2   3      664.26      671.22     79.15 o
  14   2   3       75.28      125.29     36.73 o
 -15   3   3      139.68      134.82     35.78 o
 -14   3   3      322.75      290.26     83.20 o
 -13   3   3       21.39       24.52     22.14 o
 -12   3   3      609.23      672.24     60.45 o
 -11   3   3       19.49        0.06     14.60 o
 -10   3   3      110.97      105.03     25.88 o
  -9   3   3     2468.50     2303.39     62.83 o
  -8   3   3      307.94      304.34     25.44 o
  -7   3   3     1016.91      968.84     29.11 o
  -6   3   3     1013.31     1074.74     28.89 o
  -5   3   3     1301.46     1283.85     30.23 o
  -4   3   3     1479.68     1484.47     30.92 o
  -3   3   3     1220.11     1163.97     25.96 o
  -2   3   3      945.00     1018.10     18.96 o
  -1   3   3    22864.49    22896.04    199.99 o
   0   3   3     3495.09     3525.97     39.30 o
   1   3   3       10.04       13.79      5.15 o
   2   3   3     8747.77     8822.49     85.44 o
   3   3   3      461.58      429.50     13.57 o
   4   3   3     2933.06     2919.26     49.70 o
   5   3   3      121.73      148.14     13.97 o
   6   3   3      117.20      120.50     12.24 o
   7   3   3     1293.76     1383.00     33.17 o
   8   3   3        8.08        0.82     10.84 o
   9   3   3       13.23       12.09     12.76 o
  10   3   3      219.22      216.82     32.05 o
  11   3   3       10.32       28.95     17.73 o
  12   3   3        0.01      -10.14     16.06 o
  13   3   3       67.88       98.02     35.44 o
  14   3   3       39.62       80.27     30.23 o
 -14   4   3      423.72      451.42     51.53 o
 -13   4   3       73.38       84.75     27.67 o
 -12   4   3      656.94      627.22     41.92 o
 -11   4   3       24.57       18.07     17.75 o
 -10   4   3      133.39       74.03     28.76 o
  -9   4   3      775.10      723.80     37.83 o
  -8   4   3     1011.95     1043.61     41.04 o
  -7   4   3       63.30       45.88     13.02 o
  -6   4   3      458.82      496.43     27.97 o
  -5   4   3      357.28      383.46     18.31 o
  -4   4   3        1.20       -1.64      6.87 o
  -3   4   3        7.31       10.76      8.17 o
  -2   4   3     6462.40     6486.85     72.80 o
  -1   4   3      718.27      698.34     15.62 o
   0   4   3     9208.33     8469.06    159.46 o
   1   4   3     2558.27     2685.15     34.75 o
   2   4   3     1036.54      956.15     19.43 o
   3   4   3      392.44      351.69     13.16 o
   4   4   3     3767.05     3719.55     52.54 o
   5   4   3       12.34       -7.38      8.48 o
   6   4   3      489.49      471.28     19.72 o
   7   4   3      999.38     1058.70     29.44 o
   8   4   3      420.50      399.37     45.54 o
   9   4   3     2607.37     2437.41     81.05 o
  10   4   3       53.56       21.11     17.03 o
  11   4   3      583.62      552.02     34.13 o
  12   4   3      391.09      405.64     37.78 o
  13   4   3       77.90       67.22     23.81 o
  14   4   3        4.49       10.89     25.74 o
 -14   5   3      282.96      266.14     83.70 o
 -13   5   3        3.42       11.48     48.17 o
 -12   5   3      281.84      244.40     30.85 o
 -11   5   3     1169.25     1170.40     51.09 o
 -10   5   3      186.66      193.90     35.42 o
  -9   5   3      127.46      128.27     21.74 o
  -8   5   3      387.05      361.39     28.50 o
  -7   5   3      623.41      666.27     32.98 o
  -6   5   3      299.89      273.51     17.80 o
  -5   5   3      691.29      651.21     26.69 o
  -4   5   3      184.86      223.78     15.11 o
  -3   5   3     2467.95     2520.09     38.54 o
  -2   5   3     3123.92     3301.43     45.65 o
  -1   5   3        6.96        6.92      6.32 o
   0   5   3     1045.11      922.93     22.44 o
   1   5   3     1697.94     1847.60     29.21 o
   2   5   3      626.60      657.70     17.19 o
   3   5   3       75.58       50.59      7.91 o
   4   5   3     1050.68     1011.05     25.44 o
   5   5   3     1002.77     1016.49     33.35 o
   6   5   3      983.76     1068.11     72.83 o
   7   5   3       88.50       58.35     13.99 o
   8   5   3       84.88      103.49     16.80 o
   9   5   3       30.56       41.30     14.47 o
  10   5   3      139.47      129.58     24.52 o
  11   5   3       42.12       64.50     19.13 o
  12   5   3      300.30      324.65     31.13 o
  13   5   3       15.01       27.66     21.82 o
  14   5   3       16.29       12.93     23.04 o
 -14   6   3        0.28       23.82     27.83 o
 -13   6   3      130.69      208.76     32.86 o
 -12   6   3      209.21      195.03     31.35 o
 -11   6   3       62.33       72.60     21.37 o
 -10   6   3       47.44       26.29     18.11 o
  -9   6   3       16.76       14.14     20.37 o
  -8   6   3     1069.69     1076.63     44.21 o
  -7   6   3       33.77       24.49     17.26 o
  -6   6   3     2038.88     2075.70     56.24 o
  -5   6   3       13.33        2.86     10.55 o
  -4   6   3     1946.12     2008.17     29.37 o
  -3   6   3       70.69       66.05      9.19 o
  -2   6   3      106.83      102.39      9.12 o
  -1   6   3      177.53      195.27     15.66 o
   0   6   3     1176.17     1147.01     23.79 o
   1   6   3        1.90        0.96      6.34 o
   2   6   3     1796.87     1823.85     29.12 o
   3   6   3        4.95       -2.49      6.38 o
   4   6   3      758.21      770.35     18.19 o
   5   6   3       84.66       52.13     11.52 o
   6   6   3      566.30      519.79     33.12 o
   7   6   3      129.73      104.20     19.54 o
   8   6   3       43.47       19.30     12.24 o
   9   6   3      351.54      339.60     27.15 o
  10   6   3        0.02       23.41     15.47 o
  11   6   3      166.83      128.25     24.99 o
  12   6   3        0.55        3.82     17.76 o
  13   6   3       10.18       22.40     38.75 o
 -13   7   3        1.58       12.37     21.69 o
 -12   7   3       15.66       18.60     20.84 o
 -11   7   3        7.76       12.33     17.96 o
 -10   7   3       35.87       65.23     29.92 o
  -9   7   3       77.85       55.65     22.97 o
  -8   7   3      206.57      208.47     25.80 o
  -7   7   3      239.22      250.59     25.48 o
  -6   7   3     2202.88     2120.76     58.91 o
  -5   7   3        0.88       -3.00     10.52 o
  -4   7   3      410.40      392.47     22.43 o
  -3   7   3       22.72       23.00     10.91 o
  -2   7   3       99.11      100.62     10.33 o
  -1   7   3      534.82      555.25     16.31 o
   0   7   3      167.62      177.88     10.81 o
   1   7   3       43.37       43.06      7.78 o
   2   7   3       82.91       86.91      9.65 o
   3   7   3      263.93      276.22     13.70 o
   4   7   3      536.55      518.82     20.03 o
   5   7   3       50.82       44.90     13.49 o
   6   7   3      145.65      197.43     20.06 o
   7   7   3       45.59       62.19     14.40 o
   8   7   3       57.10       62.17     18.41 o
   9   7   3      125.18      123.80     23.98 o
  10   7   3        5.24        5.52     14.40 o
  11   7   3      110.23      144.39     24.06 o
  12   7   3        8.62        3.16     18.03 o
  13   7   3       30.62       49.09     22.07 o
 -13   8   3        0.02       47.55     23.91 o
 -12   8   3       26.73       30.49     22.83 o
 -11   8   3       14.58       39.20     21.34 o
 -10   8   3        3.98        1.14     18.88 o
  -9   8   3       71.44       49.03     28.59 o
  -8   8   3      123.60      108.97     27.47 o
  -7   8   3       26.94       36.25     16.18 o
  -6   8   3      628.84      639.02     35.24 o
  -5   8   3       21.54       16.02     14.63 o
  -4   8   3      110.40      110.92     15.34 o
  -3   8   3     2397.39     2382.60     43.63 o
  -2   8   3      801.65      850.55     23.27 o
  -1   8   3      222.30      268.63     14.39 o
   0   8   3      151.43      151.79     11.16 o
   1   8   3      521.56      588.90     18.88 o
   2   8   3       19.24       20.15      9.19 o
   3   8   3      404.00      394.01     22.19 o
   4   8   3      274.86      266.45     16.73 o
   5   8   3      523.27      526.91     28.47 o
   6   8   3      138.98      100.49     20.65 o
   7   8   3        2.36       -0.62     13.08 o
   8   8   3       46.24       40.57     19.96 o
   9   8   3      341.65      348.74     37.11 o
  10   8   3        7.27       11.52     16.06 o
  11   8   3       91.20       76.27     21.48 o
  12   8   3      276.84      396.41     44.94 o
 -12   9   3      528.64      519.56     46.31 o
 -11   9   3       58.13       86.44     25.95 o
 -10   9   3      679.80      682.85     46.38 o
  -9   9   3      363.34      381.49     55.13 o
  -8   9   3       81.01       51.66     18.70 o
  -7   9   3      954.88     1056.21     69.58 o
  -6   9   3      297.41      312.04     28.50 o
  -5   9   3      255.84      270.43     26.40 o
  -4   9   3     3783.63     3643.36     72.54 o
  -3   9   3      946.24      986.96     33.42 o
  -2   9   3       16.88        7.25      9.06 o
  -1   9   3     1541.62     1517.17     30.28 o
   0   9   3        0.09       -4.33      7.48 o
   1   9   3      161.19      190.99     13.98 o
   2   9   3      936.13      991.41     23.90 o
   3   9   3      129.81      145.53     14.13 o
   4   9   3        6.36       11.13      9.68 o
   5   9   3       29.82       23.86     18.06 o
   6   9   3       76.97       75.15     16.77 o
   7   9   3      233.30      247.54     25.11 o
   8   9   3       97.32       73.93     24.17 o
   9   9   3        0.35       -1.01     18.34 o
  10   9   3       20.59       32.12     22.39 o
  11   9   3       38.82       39.32     30.29 o
  12   9   3      129.42      143.75     34.12 o
 -11  10   3        9.03        7.37     22.73 o
 -10  10   3       92.68      141.48     28.81 o
  -9  10   3        9.89      -16.58     16.97 o
  -8  10   3        1.12        8.76     16.36 o
  -7  10   3      459.90      534.23     42.12 o
  -6  10   3      209.09      181.05     25.22 o
  -5  10   3       17.01       21.63     15.87 o
  -4  10   3      339.64      333.61     28.73 o
  -3  10   3      245.91      210.50     23.88 o
  -2  10   3      472.01      506.54     19.62 o
  -1  10   3      806.31      797.44     25.67 o
   0  10   3       99.82       87.46     11.18 o
   1  10   3     2586.86     2547.52     43.14 o
   2  10   3      690.02      672.65     21.36 o
   3  10   3      183.28      223.12     19.14 o
   4  10   3       40.65       18.27     14.75 o
   5  10   3      135.78      147.30     25.02 o
   6  10   3      240.64      173.92     32.81 o
   7  10   3      558.62      611.04     46.62 o
   8  10   3       74.90      101.27     25.34 o
   9  10   3      399.27      410.38     41.98 o
  10  10   3      400.28      492.01     64.45 o
  11  10   3      186.27      186.35     45.99 o
 -11  11   3        0.07       12.73     23.07 o
 -10  11   3      118.49      186.48     33.54 o
  -9  11   3        3.06        5.42     19.74 o
  -8  11   3      507.59      518.98     40.61 o
  -7  11   3      463.75      570.86     48.66 o
  -6  11   3      348.81      305.79     31.43 o
  -5  11   3      382.31      420.20     33.83 o
  -4  11   3      611.91      587.87     36.62 o
  -3  11   3      733.21      786.02     43.45 o
  -2  11   3      537.15      554.58     23.92 o
  -1  11   3      142.62      166.01     18.92 o
   0  11   3     1048.67     1007.36     31.70 o
   1  11   3      163.91      171.74     17.07 o
   2  11   3       75.67       76.78     13.77 o
   3  11   3       63.05       59.64     17.44 o
   4  11   3       75.91       67.93     18.11 o
   5  11   3      119.49      161.96     27.47 o
   6  11   3      582.30      640.20     69.32 o
   7  11   3      207.88      255.54     33.35 o
   8  11   3        0.12       -4.95     18.25 o
   9  11   3      132.28      111.41     33.42 o
  10  11   3      163.93      175.01     34.24 o
 -10  12   3        3.06       39.23     25.12 o
  -9  12   3       40.15       67.67     24.99 o
  -8  12   3      343.35      302.94     34.92 o
  -7  12   3        2.45        5.90     21.66 o
  -6  12   3       65.35       56.85     29.46 o
  -5  12   3       98.95      113.27     31.66 o
  -4  12   3       58.81       53.81     37.69 o
  -3  12   3      571.70      607.35     41.49 o
  -2  12   3      441.40      469.00     31.67 o
  -1  12   3      113.16      156.89     19.92 o
   0  12   3       77.95       90.74     12.58 o
   1  12   3       57.69       46.83     14.70 o
   2  12   3        6.13       26.66     15.43 o
   3  12   3       76.59       55.37     17.36 o
   4  12   3       51.84       48.03     18.63 o
   5  12   3      180.88      259.07     37.61 o
   6  12   3       30.92       30.41     20.68 o
   7  12   3      270.34      321.79     40.13 o
   8  12   3       96.84       76.97     27.20 o
   9  12   3        8.48       22.83     24.83 o
  -8  13   3        0.17       44.48     31.81 o
  -7  13   3       77.94      117.66     35.77 o
  -6  13   3        0.77       29.48     22.89 o
  -5  13   3       42.00       27.58     21.89 o
  -4  13   3       18.10       15.26     16.59 o
  -3  13   3        0.42       -1.91     15.14 o
  -2  13   3        7.19        4.50     15.90 o
  -1  13   3      342.32      395.95     30.30 o
   0  13   3       25.45       35.93     13.52 o
   1  13   3      102.60       78.83     34.14 o
   2  13   3       47.39       51.77     18.96 o
   3  13   3        1.11      -13.84     15.05 o
   4  13   3        1.36        6.34     18.04 o
   5  13   3       49.53       73.11     24.88 o
   6  13   3        0.43       -9.48     18.65 o
   7  13   3       61.75       99.49     29.36 o
   8  13   3        5.34       29.35     30.47 o
  -7  14   3       20.58       90.71     29.53 o
  -6  14   3       25.04       55.20     28.08 o
  -5  14   3       90.64       56.35     29.91 o
  -4  14   3      101.38      102.31     23.39 o
  -3  14   3       56.94       86.78     22.68 o
  -2  14   3       39.46       53.94     17.96 o
  -1  14   3       94.12       62.36     17.62 o
   0  14   3       60.52       76.97     19.59 o
   1  14   3      431.51      433.94     34.16 o
   2  14   3      157.93      125.98     24.33 o
   3  14   3        2.15       -4.93     17.24 o
   4  14   3        2.84        2.81     21.72 o
   5  14   3       17.96       19.03     23.39 o
   6  14   3      131.26      136.32     32.74 o
  -4  15   3        0.62       31.90     26.62 o
  -3  15   3      113.19      187.18     35.20 o
  -2  15   3       62.97       98.55     28.81 o
  -1  15   3       16.07       54.24     31.12 o
   1  15   3        1.18       24.44     21.58 o
   2  15   3      335.65      389.19     48.26 o
   3  15   3       55.68       58.74     23.08 o
   4  15   3        0.01        0.26     23.49 o
 -15   0   4       51.23       69.55     41.30 o
 -14   0   4      293.26      343.15     65.64 o
 -13   0   4      774.61      731.17     79.39 o
 -12   0   4     1001.28      920.82     83.35 o
 -11   0   4     1421.54     1219.35     85.97 o
 -10   0   4      578.34      708.76     65.79 o
  -9   0   4      858.85      891.42     44.45 o
  -8   0   4      254.00      222.67     39.28 o
  -7   0   4      130.68      136.83     19.40 o
  -6   0   4      916.11      886.19     29.07 o
  -5   0   4      104.24       95.42     12.98 o
  -4   0   4      223.19      223.31     11.81 o
  -3   0   4     3565.91     3743.70     50.96 o
  -2   0   4    11122.88    12037.43    190.38 o
  -1   0   4     5767.58     5656.95     78.46 o
   0   0   4    12098.88    12647.33    159.60 o
   1   0   4    30029.43    28045.85    860.86 o
   2   0   4     1234.57     1238.99     35.49 o
   3   0   4      373.34      415.34     17.43 o
   4   0   4     2112.69     2038.28     41.92 o
   5   0   4     3638.85     3481.80     72.95 o
   6   0   4        4.80        9.66      9.88 o
   7   0   4     1977.09     2086.97     50.60 o
   8   0   4      754.81      752.22     58.85 o
   9   0   4     3957.57     3957.84    124.85 o
  10   0   4       76.43       97.99     45.53 o
  11   0   4     1682.45     1532.38     97.75 o
  12   0   4      314.49      343.84     59.76 o
  13   0   4       76.62      158.74     46.55 o
  14   0   4      207.94      150.63     49.27 o
 -15   1   4       25.43       16.06     26.36 o
 -14   1   4      145.62      147.57     35.19 o
 -13   1   4      793.55      827.51     66.76 o
 -12   1   4       79.58       63.35     24.43 o
 -11   1   4      601.50      606.00     81.08 o
 -10   1   4      459.71      452.97     30.30 o
  -9   1   4      614.44      633.71     42.75 o
  -8   1   4      489.46      468.29     22.14 o
  -7   1   4     2235.78     2254.65     39.04 o
  -6   1   4       49.42       23.79      7.72 o
  -5   1   4     3724.37     4029.60     43.78 o
  -4   1   4     6560.86     6594.61     62.29 o
  -3   1   4     1123.87     1106.19     17.68 o
  -2   1   4      806.46      765.59     14.27 o
  -1   1   4     5666.16     5900.92     63.33 o
   0   1   4      778.08      734.48     21.84 o
   1   1   4      777.54      816.16     20.54 o
   2   1   4     1259.68     1206.79     18.04 o
   3   1   4     3261.16     3264.90     43.05 o
   4   1   4     1199.78     1214.67     21.80 o
   5   1   4        1.07        1.35     10.61 o
   6   1   4      425.25      463.28     16.28 o
   7   1   4      321.08      348.62     18.96 o
   8   1   4      850.50      836.37     27.53 o
   9   1   4     1743.18     1671.77     39.92 o
  10   1   4       81.82       76.56     16.81 o
  11   1   4       43.84       49.86     19.64 o
  12   1   4        8.18       12.06     19.92 o
  13   1   4        8.88        9.71     22.95 o
  14   1   4       57.18       60.06     29.83 o
 -15   2   4      413.12      530.48     58.07 o
 -14   2   4       23.43       -2.33     23.95 o
 -13   2   4       75.11       85.40     42.81 o
 -12   2   4       11.87       23.89     41.68 o
 -11   2   4        2.28       16.21     14.80 o
 -10   2   4     2709.95     2560.22     67.30 o
  -9   2   4      359.43      327.70     26.45 o
  -8   2   4       86.65       84.53     13.95 o
  -7   2   4      146.19      136.16     17.19 o
  -6   2   4     2315.72     2581.46     33.95 o
  -5   2   4     1833.99     1920.19     30.51 o
  -4   2   4     2470.72     2414.26     31.79 o
  -3   2   4      240.68      269.30      9.38 o
  -2   2   4    11378.22    11637.10     99.89 o
  -1   2   4    10444.59    10715.84     93.60 o
   0   2   4     5534.06     5857.03     65.89 o
   1   2   4     4527.82     4590.61     49.65 o
   2   2   4     1993.64     1960.79     24.49 o
   3   2   4        3.00       14.00      5.81 o
   4   2   4     2270.77     2402.49     36.33 o
   5   2   4     3046.58     3313.75     42.53 o
   6   2   4        0.24       -2.29      6.73 o
   7   2   4     3336.60     3214.91     53.32 o
   8   2   4        2.09      -11.36     14.03 o
   9   2   4      122.82      121.02     16.02 o
  10   2   4       35.72       60.39     15.53 o
  11   2   4       59.29       40.20     18.87 o
  12   2   4      138.37       80.11     22.86 o
  13   2   4      175.27      171.59     55.97 o
  14   2   4      151.15      216.89     90.03 o
 -15   3   4        3.91       -0.41     27.24 o
 -14   3   4        1.12       37.09     27.25 o
 -13   3   4       21.24       25.90     61.31 o
 -12   3   4        6.52       13.53     20.28 o
 -11   3   4      351.91      378.68     34.72 o
 -10   3   4       70.23       61.04     17.92 o
  -9   3   4       14.68       -8.55     12.75 o
  -8   3   4       32.05       27.99     11.07 o
  -7   3   4       96.72       93.11     13.10 o
  -6   3   4      226.21      245.98     16.10 o
  -5   3   4       20.46       30.87      9.31 o
  -4   3   4      328.90      347.83     16.35 o
  -3   3   4      356.13      387.56     15.83 o
  -2   3   4     2306.57     2334.03     28.54 o
  -1   3   4      138.68      150.33      7.22 o
   0   3   4     2733.03     2817.31     36.06 o
   1   3   4     1089.73     1096.11     18.15 o
   2   3   4     2612.91     2611.04     30.76 o
   3   3   4     1833.75     1930.04     25.75 o
   4   3   4       20.66       28.27      7.02 o
   5   3   4      855.70      943.57     28.59 o
   6   3   4       21.63       15.96      8.48 o
   7   3   4     1227.39     1101.37     31.78 o
   8   3   4       54.93       76.89     16.75 o
   9   3   4      368.83      358.65     33.03 o
  10   3   4       30.03       21.60     22.49 o
  11   3   4      223.50      239.63     28.49 o
  12   3   4        6.49       24.66     20.16 o
  13   3   4      235.49      206.89     38.43 o
  14   3   4       67.36       79.48     63.59 o
 -14   4   4       80.33       89.14     30.50 o
 -13   4   4      141.31      137.25     32.79 o
 -12   4   4        8.99       25.49     21.64 o
 -11   4   4      184.30      190.64     26.58 o
 -10   4   4      422.36      443.37     43.60 o
  -9   4   4      159.57      185.77     23.53 o
  -8   4   4     1662.31     1511.03     48.89 o
  -7   4   4      759.74      724.09     28.31 o
  -6   4   4       73.30       72.89     12.09 o
  -5   4   4      111.85      121.54     13.20 o
  -4   4   4     2742.28     3114.57     52.89 o
  -3   4   4      499.22      522.72     15.19 o
  -2   4   4        0.03       -4.04      4.80 o
  -1   4   4      108.74      109.31      7.72 o
   0   4   4      356.02      398.84     11.82 o
   1   4   4     3233.87     3202.75     42.97 o
   2   4   4      823.62      849.56     18.39 o
   3   4   4     3833.19     4053.15     49.84 o
   4   4   4     8549.30     8746.18    100.43 o
   5   4   4        0.60        8.75      7.79 o
   6   4   4      229.69      249.58     19.25 o
   7   4   4        0.76       -4.68     11.38 o
   8   4   4       72.32       50.07     14.35 o
   9   4   4     1776.34     1607.93     66.83 o
  10   4   4      247.53      225.61     23.87 o
  11   4   4        4.36       21.97     16.35 o
  12   4   4      259.63      297.40     38.18 o
  13   4   4       21.88       30.35     34.95 o
  14   4   4        4.72       16.64     26.24 o
 -14   5   4      303.19      312.19     46.85 o
 -13   5   4       97.35      110.80     26.50 o
 -12   5   4       17.51       31.69     20.18 o
 -11   5   4      665.88      628.72     40.77 o
 -10   5   4      532.33      500.72     45.16 o
  -9   5   4        2.25        2.16     14.53 o
  -8   5   4     2378.14     2383.53     64.42 o
  -7   5   4        1.76        3.02     13.71 o
  -6   5   4       17.47       19.02     11.45 o
  -5   5   4     1298.38     1385.02     35.09 o
  -4   5   4       20.22       13.78      9.27 o
  -3   5   4      821.71      744.64     19.38 o
  -2   5   4    10716.36    11144.21    109.48 o
  -1   5   4      422.20      415.72     12.17 o
   0   5   4       66.79       80.69      6.76 o
   1   5   4      696.17      761.70     24.11 o
   2   5   4      118.98      134.89     14.06 o
   3   5   4     1826.79     1786.90     30.62 o
   4   5   4        2.25       14.51     11.44 o
   5   5   4       50.00       44.15     10.09 o
   6   5   4       77.30       85.48     19.46 o
   7   5   4      593.47      699.80     52.72 o
   8   5   4       24.03       15.12     11.77 o
   9   5   4        4.28       13.22     13.21 o
  10   5   4       42.55       57.27     16.95 o
  11   5   4        3.58       14.01     16.66 o
  12   5   4       53.51       94.05     24.73 o
  13   5   4      164.73      189.64     31.26 o
 -14   6   4        8.29       52.83     27.89 o
 -13   6   4      133.92      159.26     29.63 o
 -12   6   4      122.00      124.11     42.00 o
 -11   6   4        0.25       -5.25     18.04 o
 -10   6   4      103.65       87.96     22.03 o
  -9   6   4     1274.67     1132.46     47.45 o
  -8   6   4       11.31        9.75     13.86 o
  -7   6   4      251.64      253.65     25.33 o
  -6   6   4      434.58      464.42     24.34 o
  -5   6   4       67.74       60.46     13.75 o
  -4   6   4     3046.15     2991.29     44.54 o
  -3   6   4      222.01      220.12     13.04 o
  -2   6   4     1124.90     1252.59     25.22 o
  -1   6   4     6075.97     6074.76     62.60 o
   0   6   4      370.71      344.55     11.93 o
   1   6   4     1696.61     1838.57     31.14 o
   2   6   4     4724.08     4852.24     59.79 o
   3   6   4      801.39      779.20     21.22 o
   4   6   4        0.47        0.77      7.62 o
   5   6   4     1161.16     1068.03     29.62 o
   6   6   4      680.62      628.67     24.66 o
   7   6   4     1584.04     1434.57     43.24 o
   8   6   4      277.63      353.52     32.56 o
   9   6   4        2.16       -7.78     13.75 o
  10   6   4       58.89       36.54     16.78 o
  11   6   4      445.25      429.07     34.63 o
  12   6   4       15.36       14.60     19.09 o
  13   6   4      259.71      303.41     38.38 o
 -13   7   4      203.17      230.77     35.19 o
 -12   7   4      660.72      657.71     47.24 o
 -11   7   4      203.99      269.26     41.79 o
 -10   7   4      440.19      448.03     36.56 o
  -9   7   4      205.67      252.50     28.83 o
  -8   7   4       38.88       30.45     16.05 o
  -7   7   4      161.70      136.70     21.66 o
  -6   7   4     2917.39     2834.64     70.07 o
  -5   7   4      329.66      259.37     27.64 o
  -4   7   4     1672.15     1699.59     54.06 o
  -3   7   4     1488.38     1437.41     36.16 o
  -2   7   4      534.85      595.30     19.34 o
  -1   7   4      542.61      582.81     16.77 o
   0   7   4      150.98      175.31     12.99 o
   1   7   4       32.22       21.56      7.42 o
   2   7   4     1348.98     1407.65     27.04 o
   3   7   4       72.11       52.69      9.90 o
   4   7   4        2.75        2.18      8.19 o
   5   7   4     1962.94     1943.72     54.18 o
   6   7   4       26.51       16.21     11.80 o
   7   7   4       17.43       18.54     12.40 o
   8   7   4      286.27      326.27     43.70 o
   9   7   4        6.77        7.64     12.08 o
  10   7   4      123.87      155.83     24.80 o
  11   7   4      188.60      230.21     41.74 o
  12   7   4       10.52       24.35     26.49 o
  13   7   4      119.16      107.55     49.69 o
 -13   8   4       46.29       33.08     25.08 o
 -12   8   4       33.73       25.26     21.95 o
 -11   8   4        0.14       10.45     20.21 o
 -10   8   4       37.04       36.49     20.23 o
  -9   8   4       17.70       12.11     17.02 o
  -8   8   4       59.37       60.92     18.42 o
  -7   8   4      199.72      186.21     24.09 o
  -6   8   4     1082.33     1154.22     45.48 o
  -5   8   4      226.46      219.15     27.23 o
  -4   8   4     1631.76     1647.70     42.76 o
  -3   8   4      505.82      549.27     21.63 o
  -2   8   4      609.47      631.24     23.60 o
  -1   8   4        0.99       15.25      7.31 o
   0   8   4     2181.03     2176.29     37.07 o
   1   8   4      364.95      399.97     16.91 o
   2   8   4      771.51      726.49     23.17 o
   3   8   4      362.77      383.50     16.68 o
   4   8   4       86.86       86.97     12.21 o
   5   8   4      102.10      121.99     17.67 o
   6   8   4      185.36      232.83     22.95 o
   7   8   4      295.86      295.85     25.09 o
   8   8   4       28.72       25.28     15.67 o
   9   8   4      792.97      796.05     73.52 o
  10   8   4      173.26      118.24     32.18 o
  11   8   4      151.83      146.17     30.75 o
  12   8   4        0.08       46.76     25.65 o
 -12   9   4       83.73       83.07     27.78 o
 -11   9   4      217.02      301.99     36.74 o
 -10   9   4       11.31       16.78     19.85 o
  -9   9   4      389.34      397.75     45.97 o
  -8   9   4      452.67      430.31     35.29 o
  -7   9   4        9.53        4.03     15.17 o
  -6   9   4      210.34      244.73     39.54 o
  -5   9   4        6.09       -5.75     21.44 o
  -4   9   4       18.22       28.29     13.19 o
  -3   9   4      211.83      208.53     17.42 o
  -2   9   4      138.90      131.54     12.03 o
  -1   9   4      378.21      359.96     17.44 o
   0   9   4      422.11      430.75     18.50 o
   1   9   4      521.05      511.56     19.97 o
   2   9   4      947.90      921.95     25.02 o
   3   9   4       51.30       53.61     13.39 o
   4   9   4      190.55      196.44     18.43 o
   5   9   4       14.99       30.20     23.50 o
   6   9   4       34.87       22.65     17.99 o
   7   9   4        8.43       19.64     18.31 o
   8   9   4       23.92       15.26     19.45 o
   9   9   4      123.43       85.09     24.80 o
  10   9   4       35.53       52.20     23.58 o
  11   9   4      239.08      249.63     37.14 o
  12   9   4        3.34      159.13     68.46 o
 -11  10   4        3.17       -1.83     20.56 o
 -10  10   4        1.30       11.65     20.83 o
  -9  10   4      154.55      108.22     24.32 o
  -8  10   4        5.10        6.84     16.59 o
  -7  10   4      278.84      248.40     29.33 o
  -6  10   4      127.66       78.12     27.90 o
  -5  10   4      336.29      381.68     49.30 o
  -4  10   4       64.81       80.50     18.41 o
  -3  10   4      443.20      492.17     24.61 o
  -2  10   4       11.43       24.97      9.66 o
  -1  10   4       61.50       70.80     12.03 o
   0  10   4       26.86       11.68     13.55 o
   1  10   4       80.37       87.16     13.64 o
   2  10   4        2.17       -2.07      9.69 o
   3  10   4        0.99        6.70     10.91 o
   4  10   4       32.86       34.99     15.53 o
   5  10   4       84.22       80.55     26.73 o
   6  10   4      315.98      296.54     33.96 o
   7  10   4       16.00       12.90     20.08 o
   8  10   4       13.80       28.75     21.47 o
   9  10   4       14.65       26.50     21.96 o
  10  10   4       87.67       71.28     29.49 o
  11  10   4        3.27        1.70     23.26 o
 -11  11   4      138.53      164.91     32.59 o
 -10  11   4        0.16       -2.67     28.02 o
  -9  11   4       50.76       51.22     22.68 o
  -8  11   4        0.83       24.07     18.88 o
  -7  11   4        0.60       -6.17     14.97 o
  -6  11   4      212.90      203.52     46.40 o
  -5  11   4        1.16        7.37     15.16 o
  -4  11   4      103.97       79.30     21.88 o
  -3  11   4        6.08        2.42     14.17 o
  -2  11   4        8.87       19.81     14.53 o
  -1  11   4      222.22      243.32     38.04 o
   0  11   4       33.87       33.10     10.72 o
   1  11   4       48.34       50.96     13.68 o
   2  11   4        2.16       -7.90     11.39 o
   3  11   4      140.53      123.07     20.72 o
   4  11   4        6.34        7.99     14.15 o
   5  11   4        0.14        4.46     21.01 o
   6  11   4        0.22        0.91     17.49 o
   7  11   4       25.55       45.86     29.91 o
   8  11   4        0.18        3.41     23.27 o
   9  11   4       44.13       84.92     28.51 o
  10  11   4       32.71       73.10     28.62 o
  -9  12   4       18.07       25.49     31.31 o
  -8  12   4        0.04        3.65     39.38 o
  -7  12   4      202.43      150.56     37.51 o
  -6  12   4        0.29        8.55     19.94 o
  -5  12   4       16.38       15.99     23.64 o
  -4  12   4        4.71        6.19     18.69 o
  -3  12   4     1024.42     1030.78     60.53 o
  -2  12   4       17.65       50.32     17.66 o
  -1  12   4      320.35      354.84     28.56 o
   0  12   4        0.07       10.77     10.10 o
   1  12   4       48.51       45.44     13.50 o
   2  12   4      966.07      952.93     45.03 o
   3  12   4        2.95       29.75     16.58 o
   4  12   4        5.48       25.82     16.87 o
   5  12   4       74.97       73.87     23.77 o
   6  12   4      165.45      186.72     31.38 o
   7  12   4      485.51      479.67     71.34 o
   8  12   4        2.23        3.29     21.13 o
   9  12   4       45.19       36.21     26.11 o
  -8  13   4      115.92      113.24     39.64 o
  -7  13   4       80.29       81.06     27.23 o
  -6  13   4        2.27       12.64     22.14 o
  -5  13   4       86.79       83.57     24.73 o
  -4  13   4      179.27      194.43     31.55 o
  -3  13   4      462.37      463.51     40.01 o
  -2  13   4        4.64        0.12     16.25 o
  -1  13   4      414.33      462.04     27.35 o
   0  13   4        8.05       13.32     13.70 o
   1  13   4      371.45      421.88     54.37 o
   2  13   4      202.68      187.50     25.61 o
   3  13   4       23.08       60.68     25.95 o
   4  13   4      236.27      205.50     27.21 o
   5  13   4      326.50      325.51     38.27 o
   6  13   4        3.26       13.07     23.31 o
   7  13   4       19.49        9.23     23.24 o
   8  13   4      134.84      114.41     31.17 o
  -7  14   4       71.95       88.65     42.49 o
  -6  14   4       15.65       24.23     23.49 o
  -5  14   4       32.52       31.23     21.46 o
  -4  14   4      183.64      194.85     28.65 o
  -3  14   4      246.78      290.10     32.10 o
  -2  14   4      179.08      213.65     24.49 o
  -1  14   4        0.02       20.50     15.25 o
   0  14   4      162.91      158.84     26.77 o
   1  14   4      129.78      140.67     27.85 o
   2  14   4        0.81        7.48     17.70 o
   3  14   4       50.56       37.65     19.98 o
   4  14   4       81.46       79.13     23.90 o
   5  14   4       77.56      101.46     28.88 o
   6  14   4      235.67      236.94     37.99 o
  -4  15   4       54.84       50.28     42.83 o
  -3  15   4      475.71      554.92     49.29 o
  -2  15   4       72.79       86.79     20.61 o
  -1  15   4       61.52       95.12     22.19 o
   0  15   4        6.36       12.12     21.92 o
   1  15   4        2.44        8.08     21.55 o
   2  15   4       87.79       81.30     26.45 o
   3  15   4      573.14      586.47     42.55 o
   4  15   4       39.80       23.35     47.49 o
 -15   1   5       57.16       20.52     35.29 o
 -14   1   5       56.54       25.53     25.78 o
 -13   1   5        7.45       -0.84     20.67 o
 -12   1   5      427.85      381.26     68.41 o
 -11   1   5        1.97       -5.52     18.48 o
 -10   1   5      159.35      189.98     22.90 o
  -9   1   5     1244.49     1157.91     41.93 o
  -8   1   5     1824.65     1830.67     32.61 o
  -7   1   5      219.15      241.97     12.19 o
  -6   1   5     3388.41     3426.86     41.11 o
  -5   1   5      184.08      176.07      9.95 o
  -4   1   5     3919.17     4286.41     49.53 o
  -3   1   5      119.87      122.84      7.53 o
  -2   1   5      403.60      390.46     11.24 o
  -1   1   5    13894.24    14127.87    139.81 o
   0   1   5     6806.30     6851.85     75.45 o
   1   1   5     4575.02     4861.67     46.82 o
   2   1   5     5065.64     4924.63     48.38 o
   3   1   5      635.78      623.81     18.97 o
   4   1   5     4155.45     4508.38     58.08 o
   5   1   5        3.56       22.15     11.20 o
   6   1   5      696.04      723.12     20.11 o
   7   1   5      120.57      106.41     13.98 o
   8   1   5       72.95       53.70     12.72 o
   9   1   5       22.29       23.82     11.67 o
  10   1   5       13.23       26.24     14.17 o
  11   1   5      221.30      191.47     26.94 o
  12   1   5      179.70      223.99     93.24 o
  13   1   5      163.79      130.86     31.67 o
  14   1   5      166.04      203.82     39.76 o
 -15   2   5       80.05       49.59     47.51 o
 -14   2   5      121.01       95.20     31.36 o
 -13   2   5       10.33        6.29     24.61 o
 -12   2   5       10.25        2.33     19.19 o
 -11   2   5      266.04      220.65     37.33 o
 -10   2   5      456.54      424.24     32.26 o
  -9   2   5      629.22      550.91     49.97 o
  -8   2   5     2025.88     2024.95     46.24 o
  -7   2   5        9.25        1.81      7.82 o
  -6   2   5       34.95       46.39      7.93 o
  -5   2   5     2184.04     2434.23     34.32 o
  -4   2   5      207.11      179.81      8.87 o
  -3   2   5       27.91       13.15      5.27 o
  -2   2   5       22.74       33.46      7.77 o
  -1   2   5     7718.18     7649.98     74.89 o
   0   2   5      913.55      858.65     19.97 o
   1   2   5      433.54      460.17     14.08 o
   2   2   5     2083.61     2125.41     26.67 o
   3   2   5     2492.70     2333.25     29.65 o
   4   2   5     3656.05     3866.25     47.05 o
   5   2   5      114.61      150.35     11.55 o
   6   2   5        0.29       -6.74      6.74 o
   7   2   5      835.10      839.68     26.98 o
   8   2   5     3189.39     3013.92     54.38 o
   9   2   5      168.40      135.94     16.72 o
  10   2   5      704.30      768.71     41.32 o
  11   2   5       32.56       11.83     17.05 o
  12   2   5      595.50      626.83     43.10 o
  13   2   5       52.95       77.33     32.33 o
  14   2   5       91.17      148.41     41.45 o
 -15   3   5      188.82      228.69     42.35 o
 -14   3   5      262.75      291.75     85.21 o
 -13   3   5       64.84       66.65     41.58 o
 -12   3   5      112.62      120.88     59.09 o
 -11   3   5      342.40      363.57     32.18 o
 -10   3   5      967.12      881.33     55.37 o
  -9   3   5      107.93      124.72     20.67 o
  -8   3   5      266.54      292.69     25.95 o
  -7   3   5       28.27       33.89     11.32 o
  -6   3   5     4475.00     4553.55     71.26 o
  -5   3   5     1027.92     1067.97     28.77 o
  -4   3   5     2816.04     2803.42     39.96 o
  -3   3   5      406.99      413.05     12.00 o
  -2   3   5       97.48       83.90      6.70 o
  -1   3   5      199.52      205.55      8.12 o
   0   3   5      596.66      504.75     15.89 o
   1   3   5      567.41      493.56     16.14 o
   2   3   5      500.58      496.17     13.69 o
   3   3   5      565.12      524.83     16.82 o
   4   3   5     1882.28     1874.16     28.49 o
   5   3   5      363.27      368.12     24.41 o
   6   3   5        1.54       -6.02      6.55 o
   7   3   5       93.14      102.46     13.84 o
   8   3   5      447.88      472.76     23.36 o
   9   3   5      345.11      345.50     25.66 o
  10   3   5      166.51      179.03     22.41 o
  11   3   5        8.38       -9.70     15.16 o
  12   3   5       18.33        6.85     18.53 o
  13   3   5        0.66        8.82     20.63 o
  14   3   5        5.16       26.14     25.64 o
 -14   4   5      254.80      252.27     43.31 o
 -13   4   5        0.23       14.30     23.75 o
 -12   4   5       20.92       24.37     18.85 o
 -11   4   5        6.12      -14.34     14.34 o
 -10   4   5      591.90      481.94     49.40 o
  -9   4   5        2.08      -11.63     11.63 o
  -8   4   5      623.73      565.26     41.18 o
  -7   4   5       28.80       32.77     12.24 o
  -6   4   5      684.05      696.59     26.35 o
  -5   4   5       59.45       72.19     14.94 o
  -4   4   5      237.77      238.05     15.72 o
  -3   4   5     3757.02     3967.64     47.67 o
  -2   4   5      260.84      347.84     20.18 o
  -1   4   5     1140.10     1151.62     29.27 o
   0   4   5     2719.69     2710.57     28.69 o
   1   4   5      821.73      771.89     16.30 o
   2   4   5      619.14      640.20     14.59 o
   3   4   5       87.14      100.31     10.20 o
   4   4   5     2842.95     2778.72     44.63 o
   5   4   5       35.76       32.74      9.34 o
   6   4   5     3044.92     3001.77     51.17 o
   7   4   5      120.22      106.15     16.63 o
   8   4   5       95.67       66.72     19.78 o
   9   4   5      635.51      561.77     31.05 o
  10   4   5     1438.62     1371.67     53.83 o
  11   4   5        5.25        3.24     13.93 o
  12   4   5      943.60     1135.63     54.32 o
  13   4   5      417.65      465.03     42.60 o
  14   4   5       22.53       40.72     28.02 o
 -14   5   5       82.67       97.93     33.28 o
 -13   5   5       52.25       37.46     28.81 o
 -12   5   5      346.06      297.70     34.18 o
 -11   5   5      237.79      210.73     28.46 o
 -10   5   5       10.06       17.84     16.80 o
  -9   5   5      206.94      205.18     31.75 o
  -8   5   5     1774.75     1774.50     60.61 o
  -7   5   5       22.99       13.10     13.27 o
  -6   5   5      516.70      478.13     28.90 o
  -5   5   5        2.03       -8.41      8.41 o
  -4   5   5      847.20      873.31     27.27 o
  -3   5   5     1674.60     1714.59     28.88 o
  -2   5   5       14.52       15.19      6.08 o
  -1   5   5     3978.22     4350.09     51.99 o
   0   5   5     1201.73     1147.78     18.90 o
   1   5   5      834.82      803.09     20.08 o
   2   5   5        8.71       15.49      6.33 o
   3   5   5     3588.11     3557.99     47.88 o
   4   5   5      114.84      161.55     12.14 o
   5   5   5      136.30      132.91     13.77 o
   6   5   5       15.33       16.78     10.17 o
   7   5   5       21.99        2.47      9.67 o
   8   5   5      170.87      194.13     25.53 o
   9   5   5      129.69      187.28     21.60 o
  10   5   5        6.38        8.80     13.72 o
  11   5   5      219.50      227.19     25.95 o
  12   5   5       16.15       38.86     21.45 o
  13   5   5       73.61      110.39     41.70 o
 -14   6   5       66.13       53.05     30.59 o
 -13   6   5        1.37       11.20     36.97 o
 -12   6   5        9.29       22.16     19.97 o
 -11   6   5      232.53      220.25     29.66 o
 -10   6   5        5.11       31.15     19.02 o
  -9   6   5       65.87       60.71     19.57 o
  -8   6   5      159.26      155.96     22.35 o
  -7   6   5       11.67       -8.59     16.01 o
  -6   6   5      169.11      200.55     18.79 o
  -5   6   5       41.43       36.41     12.60 o
  -4   6   5      284.12      368.51     25.75 o
  -3   6   5      227.86      235.58     13.04 o
  -2   6   5        1.12        3.76      5.97 o
  -1   6   5        8.32       10.28      5.48 o
   0   6   5      153.28      177.45      9.24 o
   1   6   5      366.25      373.06     14.57 o
   2   6   5      114.70      142.87     10.97 o
   3   6   5        7.29       30.44      8.28 o
   4   6   5       91.73       75.27     10.67 o
   5   6   5      186.12      169.59     15.80 o
   6   6   5     1187.42     1099.79     31.71 o
   7   6   5     1321.55     1189.24     39.03 o
   8   6   5      626.08      601.94     31.62 o
   9   6   5      225.45      231.49     30.44 o
  10   6   5        5.75       12.85     15.63 o
  11   6   5       16.73        9.39     17.59 o
  12   6   5        1.15       26.84     20.12 o
  13   6   5       66.35       95.29     35.59 o
 -13   7   5        4.19       32.09     24.27 o
 -12   7   5        0.16       18.44     28.28 o
 -11   7   5      823.65      910.77     74.77 o
 -10   7   5      598.85      630.87     41.92 o
  -9   7   5        6.27        1.01     15.73 o
  -8   7   5       13.70       21.17     15.47 o
  -7   7   5      131.47      109.37     21.22 o
  -6   7   5       31.23       32.75     15.42 o
  -5   7   5      135.99      153.34     19.15 o
  -4   7   5       19.19       40.86     12.29 o
  -3   7   5      534.05      569.89     19.21 o
  -2   7   5       93.74       90.35     10.23 o
  -1   7   5     1263.73     1300.41     24.30 o
   0   7   5      176.63      197.39     10.93 o
   1   7   5      180.06      186.54     11.81 o
   2   7   5      208.88      252.46     14.50 o
   3   7   5      328.92      360.46     18.34 o
   4   7   5       12.64       -1.87      8.14 o
   5   7   5      152.57      123.39     14.67 o
   6   7   5      133.04      119.93     25.98 o
   7   7   5      507.99      573.65     30.21 o
   8   7   5        2.34       16.79     13.49 o
   9   7   5       22.66       32.07     15.81 o
  10   7   5      204.82      205.37     35.93 o
  11   7   5        3.32        5.43     21.68 o
  12   7   5        0.02      -15.68     19.72 o
 -13   8   5        0.00       -6.84     21.65 o
 -12   8   5        0.83       54.86     23.72 o
 -11   8   5      253.62      254.71     35.28 o
 -10   8   5      114.20       62.05     24.31 o
  -9   8   5        0.75        1.87     16.54 o
  -8   8   5      110.18      113.25     22.05 o
  -7   8   5      592.79      569.15     36.05 o
  -6   8   5     1367.15     1231.94     50.54 o
  -5   8   5       57.80       79.72     15.62 o
  -4   8   5      138.64      159.64     18.66 o
  -3   8   5      459.61      469.77     21.82 o
  -2   8   5     1716.71     1716.76     42.01 o
  -1   8   5       52.32       51.10      8.60 o
   0   8   5      204.83      237.03     18.29 o
   1   8   5        4.51       -2.57      7.59 o
   2   8   5       53.06       60.66     10.69 o
   3   8   5        1.92       -7.28      8.29 o
   4   8   5       63.75       46.44     12.98 o
   5   8   5       39.16       35.11     18.08 o
   6   8   5      782.13      765.26     44.21 o
   7   8   5       37.98       78.72     31.21 o
   8   8   5        9.43       -0.46     17.26 o
   9   8   5       18.88       20.47     19.49 o
  10   8   5        1.08       25.60     21.11 o
  11   8   5       81.27      107.99     28.26 o
  12   8   5       27.89       49.44     26.92 o
 -12   9   5        0.11       38.76     33.18 o
 -11   9   5       87.65       95.91     26.41 o
 -10   9   5       27.82       28.38     21.19 o
  -9   9   5        0.09       -9.84     17.50 o
  -8   9   5      193.39      192.76     27.73 o
  -7   9   5      395.70      519.87     36.21 o
  -6   9   5      268.63      217.64     25.53 o
  -5   9   5        1.13        3.79     13.17 o
  -4   9   5      103.35      100.16     14.47 o
  -3   9   5      165.69      181.30     19.90 o
  -2   9   5       33.67       32.65      9.83 o
  -1   9   5      101.40      129.93     13.29 o
   0   9   5     1354.61     1325.88     51.61 o
   1   9   5      323.07      380.11     22.20 o
   2   9   5      107.10      103.81     15.41 o
   3   9   5      595.34      582.83     26.98 o
   4   9   5      385.14      340.73     22.70 o
   5   9   5      139.28      176.42     29.18 o
   6   9   5       59.31       47.76     19.57 o
   7   9   5        6.71       14.30     18.31 o
   8   9   5      750.91      691.21     50.17 o
   9   9   5       71.69       79.99     26.85 o
  10   9   5      199.05      178.67     37.14 o
  11   9   5      113.26       86.94     30.43 o
 -11  10   5      219.24      218.45     35.16 o
 -10  10   5       27.76       40.91     23.62 o
  -9  10   5        1.36       30.49     27.09 o
  -8  10   5       89.57       62.92     20.45 o
  -7  10   5       10.76       13.64     18.33 o
  -6  10   5       36.08       18.02     16.07 o
  -5  10   5      177.46      203.71     27.49 o
  -4  10   5      758.27      733.75     29.82 o
  -3  10   5      265.89      253.53     24.02 o
  -2  10   5        2.67        7.87     13.24 o
  -1  10   5        2.54       13.36     11.45 o
   0  10   5        2.11        9.14      9.16 o
   1  10   5     1235.69     1229.10     37.33 o
   2  10   5       50.29       36.40     18.57 o
   3  10   5       27.90       15.74     12.38 o
   4  10   5      294.69      286.28     26.54 o
   5  10   5       62.36       54.59     20.90 o
   6  10   5       80.77       60.07     39.03 o
   7  10   5       43.09       59.40     33.99 o
   8  10   5      243.25      227.42     34.88 o
   9  10   5       48.54       52.68     24.58 o
  10  10   5      835.70      972.38     62.53 o
  11  10   5        5.80       19.04     24.67 o
 -10  11   5      405.05      402.34     54.66 o
  -9  11   5        0.88       28.81     29.10 o
  -8  11   5      656.93      664.95     48.08 o
  -7  11   5      102.36      113.67     26.41 o
  -6  11   5        4.82      -10.23     17.49 o
  -5  11   5      768.75      782.58     53.61 o
  -4  11   5      544.72      535.11     69.11 o
  -3  11   5        0.23        8.58     14.47 o
  -2  11   5      597.26      616.71     34.36 o
  -1  11   5       37.77       47.67     14.47 o
   0  11   5       81.15       57.35     11.93 o
   1  11   5       94.76       96.25     15.49 o
   2  11   5     1065.86     1089.85     37.67 o
   3  11   5      242.16      212.06     25.32 o
   4  11   5      111.16      132.11     21.76 o
   5  11   5       27.58       15.27     19.27 o
   6  11   5      325.15      395.54     82.71 o
   7  11   5       39.78       11.11     41.14 o
   8  11   5        1.11       -0.56     23.12 o
   9  11   5       40.41       39.03     23.01 o
  10  11   5      113.45      124.71     32.90 o
  -9  12   5        5.62       33.95     22.89 o
  -8  12   5       45.57       53.36     24.92 o
  -7  12   5       47.22       46.85     24.57 o
  -6  12   5        2.85      -19.02     19.02 o
  -5  12   5       11.54       -7.59     17.63 o
  -4  12   5       19.07       30.03     19.62 o
  -3  12   5      330.63      293.76     33.89 o
  -2  12   5      125.52       96.25     20.86 o
  -1  12   5      160.51      152.85     22.92 o
   0  12   5       18.20       25.05     12.41 o
   1  12   5        6.19       19.29     13.01 o
   2  12   5        3.25        8.19     12.75 o
   3  12   5      210.36      206.65     26.25 o
   4  12   5      361.91      305.17     30.81 o
   5  12   5       70.86       77.56     25.12 o
   6  12   5      200.98      238.39     40.38 o
   7  12   5       32.10       -3.64     21.42 o
   8  12   5       80.16       80.91     28.84 o
   9  12   5       15.64       23.23     29.18 o
  -8  13   5      103.30       66.38     26.90 o
  -7  13   5       71.77       75.54     28.90 o
  -6  13   5      297.36      229.87     34.02 o
  -5  13   5        0.02       16.21     21.94 o
  -4  13   5     1016.72     1125.31     56.83 o
  -3  13   5      330.66      260.48     33.86 o
  -2  13   5       57.98       70.47     23.71 o
  -1  13   5      226.56      214.55     23.45 o
   0  13   5       14.01       17.69     15.03 o
   1  13   5      205.29      226.00     21.58 o
   2  13   5      161.36      222.23     27.14 o
   3  13   5       54.63       51.08     19.83 o
   4  13   5      408.98      469.64     37.38 o
   5  13   5        0.03       23.30     22.32 o
   6  13   5      122.17      153.15     32.62 o
   7  13   5        1.87       -0.15     23.68 o
  -6  14   5      123.93      126.11     30.06 o
  -5  14   5        9.91       48.00     25.34 o
  -4  14   5      465.24      409.96     42.89 o
  -3  14   5      331.60      420.45     41.65 o
  -2  14   5        6.92        3.37     18.83 o
  -1  14   5       16.59       15.31     15.90 o
   0  14   5       30.33       24.50     17.26 o
   1  14   5        0.12      -18.37     18.37 o
   2  14   5       52.30       45.92     20.84 o
   3  14   5       83.36       66.64     21.80 o
   4  14   5        2.32        3.62     19.04 o
   5  14   5       20.89       36.30     25.47 o
   6  14   5       61.40       53.96     28.15 o
  -4  15   5       53.42       97.11     25.87 o
  -3  15   5       20.06       51.71     23.08 o
  -2  15   5       67.79       66.78     22.91 o
  -1  15   5       19.63       52.98     27.69 o
   0  15   5        3.00       -5.38     20.93 o
   1  15   5        0.39       -5.93     21.23 o
   2  15   5      110.39      126.61     29.15 o
   3  15   5        4.53       18.06     21.32 o
 -15   0   6      286.84      266.58     63.22 o
 -14   0   6      101.47       55.50     36.06 o
 -13   0   6       52.31        4.45     31.31 o
 -12   0   6     1045.86      977.96     79.79 o
 -11   0   6      107.70      147.51     39.62 o
 -10   0   6      499.54      516.58     57.83 o
  -9   0   6     2256.42     2311.66     55.17 o
  -8   0   6     1193.47     1192.85     32.67 o
  -7   0   6       34.25       36.04     10.62 o
  -6   0   6     2261.46     2316.33     68.65 o
  -5   0   6      809.84      834.05     23.32 o
  -4   0   6      160.40      177.34     16.47 o
  -3   0   6     1388.05     1590.89     74.74 o
  -2   0   6     8793.64     9413.67    146.16 o
  -1   0   6     4222.38     3915.12     62.29 o
   0   0   6    22414.35    22329.73    278.40 o
   1   0   6     2712.52     2833.12     41.41 o
   2   0   6     2413.62     2234.41     80.36 o
   3   0   6      318.83      395.67     24.06 o
   4   0   6     2191.18     2585.75     51.95 o
   5   0   6      562.56      533.70     23.95 o
   6   0   6       11.07       20.03     11.92 o
   7   0   6      289.11      284.73     22.43 o
   8   0   6        7.70        5.98     16.19 o
   9   0   6     2206.13     2010.12     72.90 o
  10   0   6       40.48      -12.29     33.71 o
  11   0   6      205.36      261.57     36.83 o
  12   0   6        5.76       16.57     28.84 o
  13   0   6      156.97      152.01     48.08 o
  14   0   6      142.56      187.08     50.85 o
 -15   1   6       69.08       55.85     30.92 o
 -14   1   6       34.08       -0.94     23.16 o
 -13   1   6      288.00      238.02     37.64 o
 -12   1   6       71.56       39.09     20.74 o
 -11   1   6      478.02      489.88     42.95 o
 -10   1   6        0.22       12.93     16.65 o
  -9   1   6     1037.65      988.90     49.91 o
  -8   1   6     1158.76     1023.20     22.32 o
  -7   1   6     1617.90     1646.79     25.88 o
  -6   1   6       34.60       52.23      6.76 o
  -5   1   6      477.81      414.77     14.32 o
  -4   1   6      119.21       94.91      7.66 o
  -3   1   6     1169.41     1080.39     18.78 o
  -2   1   6     6687.98     6635.87     67.82 o
  -1   1   6       78.61       57.66      6.52 o
   0   1   6     4422.45     4308.57     46.85 o
   1   1   6     2122.81     2106.36     23.79 o
   2   1   6      316.95      263.69      9.57 o
   3   1   6      240.75      247.34     11.04 o
   4   1   6       42.26       18.69      5.26 o
   5   1   6     1061.69     1064.97     23.20 o
   6   1   6       75.86       66.72     10.07 o
   7   1   6      883.02      886.72     24.37 o
   8   1   6      755.73      763.46     27.68 o
   9   1   6        6.81       -0.32     12.11 o
  10   1   6       32.72       44.76     17.22 o
  11   1   6       72.54       79.11     27.33 o
  12   1   6        0.73       15.20     19.74 o
  13   1   6       82.33       29.53     24.93 o
  14   1   6        0.49       -2.05     26.10 o
 -15   2   6        0.13      -21.56     24.78 o
 -14   2   6      132.07      162.61     36.72 o
 -13   2   6       33.88       39.50     48.40 o
 -12   2   6        5.29       25.21     22.53 o
 -11   2   6      217.48      253.60     43.09 o
 -10   2   6     1724.25     1598.55     52.56 o
  -9   2   6       75.82       61.03     13.98 o
  -8   2   6        0.21        7.05     10.85 o
  -7   2   6        8.81       -0.45      8.76 o
  -6   2   6      539.72      567.70     15.95 o
  -5   2   6      471.61      511.42     14.54 o
  -4   2   6      475.09      565.69     14.68 o
  -3   2   6       11.69       13.91      5.41 o
  -2   2   6     2963.60     3000.41     34.57 o
  -1   2   6     2856.85     2907.02     38.72 o
   0   2   6        9.54       13.03      7.18 o
   1   2   6      667.53      621.32     12.93 o
   2   2   6       15.47       41.60      5.88 o
   3   2   6      222.64      229.72     10.00 o
   4   2   6      345.36      340.14     14.34 o
   5   2   6       61.55       56.54      8.38 o
   6   2   6       32.82       52.82      9.53 o
   7   2   6      468.06      504.89     22.67 o
   8   2   6      205.79      219.07     17.95 o
   9   2   6      301.52      335.73     21.83 o
  10   2   6       61.09       96.70     20.80 o
  11   2   6      146.93      136.68     25.55 o
  12   2   6       54.65       61.85     27.29 o
  13   2   6       93.01       90.39     30.92 o
  14   2   6       10.56       -0.43     27.12 o
 -15   3   6       11.19        4.82     26.88 o
 -14   3   6      129.53       61.30     60.57 o
 -13   3   6       60.30       31.68     23.80 o
 -12   3   6       96.43       62.88     25.63 o
 -11   3   6      109.37       77.01     20.49 o
 -10   3   6        4.33        1.04     15.37 o
  -9   3   6       32.19       41.81     31.43 o
  -8   3   6      352.11      357.50     33.50 o
  -7   3   6       24.28       38.84     12.64 o
  -6   3   6       90.55       94.41     11.55 o
  -5   3   6     1759.18     1819.06     27.14 o
  -4   3   6      476.77      539.75     18.25 o
  -3   3   6       63.91       74.93      7.21 o
  -2   3   6       21.84       40.49      6.93 o
  -1   3   6      176.83      168.21     10.11 o
   0   3   6      262.93      306.46     13.56 o
   1   3   6      246.55      241.66     12.58 o
   2   3   6      958.54      938.76     17.39 o
   3   3   6       70.62      122.92     13.77 o
   4   3   6      890.29      938.62     44.00 o
   5   3   6      366.52      401.91     15.60 o
   6   3   6      169.21      164.90     14.77 o
   7   3   6        3.38      -10.86     10.86 o
   8   3   6        6.69        0.17     10.61 o
   9   3   6      286.97      286.69     24.17 o
  10   3   6      266.81      266.80     25.10 o
  11   3   6       22.14       43.08     19.54 o
  12   3   6        0.46       20.49     18.61 o
  13   3   6       22.36       33.51     23.69 o
  14   3   6        4.45       37.91     29.04 o
 -14   4   6        4.05       19.84     32.00 o
 -13   4   6       85.48       62.50     27.31 o
 -12   4   6       99.52       85.74     24.07 o
 -11   4   6       80.03       41.29     19.84 o
 -10   4   6       21.12      -13.84     13.84 o
  -9   4   6       25.80        3.02     14.30 o
  -8   4   6      222.26      222.03     19.70 o
  -7   4   6       16.56       27.26     12.18 o
  -6   4   6       13.19       31.93     12.07 o
  -5   4   6      184.90      186.98     14.35 o
  -4   4   6       23.00       22.04      6.66 o
  -3   4   6       49.30       47.93      7.03 o
  -2   4   6      622.75      639.34     19.66 o
  -1   4   6       49.28       53.44      5.95 o
   0   4   6      281.87      277.40     13.84 o
   1   4   6     2041.40     2016.87     35.44 o
   2   4   6        8.04        8.97      5.37 o
   3   4   6      307.27      313.23     12.71 o
   4   4   6     1062.87     1093.44     20.71 o
   5   4   6      372.30      357.55     18.03 o
   6   4   6        0.83       -8.19      8.19 o
   7   4   6       12.56       10.99     10.16 o
   8   4   6      170.79      164.35     20.17 o
   9   4   6      293.77      297.16     41.43 o
  10   4   6       14.49        3.97     14.27 o
  11   4   6        0.12        3.37     17.71 o
  12   4   6       28.31       25.00     20.19 o
  13   4   6       20.51       14.15     21.04 o
 -14   5   6      198.92      116.26     34.97 o
 -13   5   6      510.75      619.40     55.94 o
 -12   5   6      669.08      717.15     71.78 o
 -11   5   6        6.53       11.24     15.59 o
 -10   5   6      146.69      149.35     29.92 o
  -9   5   6      159.59      131.79     22.12 o
  -8   5   6       30.58       22.83     16.41 o
  -7   5   6       49.28       58.22     16.21 o
  -6   5   6      130.11      147.62     39.28 o
  -5   5   6      106.84       90.29     13.24 o
  -4   5   6     1198.84     1229.71     24.61 o
  -3   5   6     1279.08     1315.76     25.42 o
  -2   5   6      699.01      792.83     18.90 o
  -1   5   6       48.80       49.24      6.77 o
   0   5   6     2486.65     2547.47     35.35 o
   1   5   6      635.36      702.23     18.19 o
   2   5   6      231.63      181.35     11.31 o
   3   5   6     1392.11     1404.26     27.54 o
   4   5   6      267.36      303.90     15.12 o
   5   5   6      700.37      643.14     44.89 o
   6   5   6       65.71       90.68     22.77 o
   7   5   6      486.73      469.73     23.39 o
   8   5   6       48.70       63.58     15.35 o
   9   5   6      417.51      372.75     33.92 o
  10   5   6       16.08       21.65     15.72 o
  11   5   6      289.15      324.87     29.80 o
  12   5   6       96.90      163.25     46.12 o
  13   5   6        5.62       13.11     21.57 o
 -14   6   6        5.86       27.48     57.53 o
 -13   6   6      269.94      276.89     31.23 o
 -12   6   6        9.52        4.71     18.90 o
 -11   6   6      114.67       77.46     23.11 o
 -10   6   6      329.52      347.04     33.32 o
  -9   6   6       20.45        4.84     16.30 o
  -8   6   6      137.76      152.85     22.81 o
  -7   6   6       27.33       19.70     14.48 o
  -6   6   6        5.70        2.79     11.43 o
  -5   6   6      578.78      622.63     34.13 o
  -4   6   6      330.48      364.08     19.32 o
  -3   6   6      131.03      131.07     11.01 o
  -2   6   6     1083.46     1036.44     23.42 o
  -1   6   6      214.69      240.31     12.23 o
   0   6   6       15.41        8.56      5.47 o
   1   6   6      189.28      209.44     12.30 o
   2   6   6       18.14       20.56      9.57 o
   3   6   6       19.19       19.20      9.87 o
   4   6   6       35.34       23.46      9.14 o
   5   6   6     4842.72     4660.24     69.84 o
   6   6   6     2032.99     2037.55     43.64 o
   7   6   6      927.49      928.19     35.31 o
   8   6   6      330.21      336.43     25.79 o
   9   6   6       83.63       88.53     18.13 o
  10   6   6       41.77       15.97     12.37 o
  11   6   6     1197.18     1294.83     62.12 o
  12   6   6       27.65       60.90     29.11 o
  13   6   6       76.91       88.01     34.24 o
 -13   7   6        2.47       12.96     18.60 o
 -12   7   6        0.17       21.51     21.05 o
 -11   7   6        1.48       20.56     24.51 o
 -10   7   6       99.74       83.36     22.83 o
  -9   7   6      446.38      542.53     37.89 o
  -8   7   6       73.43       82.27     19.75 o
  -7   7   6      794.86      776.08     39.04 o
  -6   7   6      515.49      533.31     28.01 o
  -5   7   6      404.10      441.30     25.61 o
  -4   7   6      249.95      266.17     18.19 o
  -3   7   6       65.23       67.03     10.37 o
  -2   7   6      396.92      394.25     16.71 o
  -1   7   6     3328.05     3335.69     53.69 o
   0   7   6      400.94      377.07     15.16 o
   1   7   6      420.80      459.03     16.55 o
   2   7   6      721.90      693.22     21.19 o
   3   7   6     1928.87     1839.04     35.26 o
   4   7   6       43.22       59.11     13.62 o
   5   7   6     2116.74     2065.76     53.19 o
   6   7   6      259.79      315.44     30.83 o
   7   7   6       89.54      120.00     36.94 o
   8   7   6      338.59      277.88     32.42 o
   9   7   6     1377.58     1287.21     58.32 o
  10   7   6        0.77       -4.80     16.54 o
  11   7   6      210.80      190.03     34.02 o
  12   7   6        1.56       -5.57     22.38 o
 -13   8   6       49.30       45.22     21.58 o
 -12   8   6      642.07      577.11     40.85 o
 -11   8   6       59.46       58.28     24.21 o
 -10   8   6       63.82       96.04     25.45 o
  -9   8   6      133.93      110.70     23.80 o
  -8   8   6        2.90       -2.48     16.12 o
  -7   8   6       11.78       -3.26     24.37 o
  -6   8   6       35.21       45.00     13.89 o
  -5   8   6       89.53       85.31     13.88 o
  -4   8   6        3.06       -6.98      9.20 o
  -3   8   6     2337.13     2302.93     46.15 o
  -2   8   6      158.17      176.19     16.72 o
  -1   8   6        3.92       -0.95      7.38 o
   0   8   6        4.91       -3.72     10.75 o
   1   8   6       40.66       40.77     16.64 o
   2   8   6      241.92      243.16     19.14 o
   3   8   6     1545.28     1562.11     40.46 o
   4   8   6       89.77      100.03     15.80 o
   5   8   6      442.77      479.03     26.26 o
   6   8   6       69.55       54.25     19.70 o
   7   8   6     1535.10     1497.68     96.29 o
   8   8   6       55.15       46.18     21.26 o
   9   8   6     1944.19     1805.20     70.12 o
  10   8   6      211.92      227.64     36.19 o
  11   8   6      191.02      199.72     35.28 o
  12   8   6       46.71       95.10     29.62 o
 -12   9   6       28.50       23.29     20.14 o
 -11   9   6      473.36      515.53     39.20 o
 -10   9   6       21.22       37.31     21.45 o
  -9   9   6      337.44      379.74     36.47 o
  -8   9   6       18.36       41.02     16.15 o
  -7   9   6      151.86      170.60     27.47 o
  -6   9   6       94.58      115.57     18.61 o
  -5   9   6       18.50        0.04     10.36 o
  -4   9   6       69.98       78.20     13.70 o
  -3   9   6      286.42      308.98     34.31 o
  -2   9   6     1008.33      869.13     30.79 o
  -1   9   6      369.10      386.85     23.14 o
   0   9   6       27.15       21.25     11.03 o
   1   9   6     1053.75      997.39     30.38 o
   2   9   6      152.95      133.91     16.69 o
   3   9   6      195.56      191.57     22.87 o
   4   9   6       20.71       24.39     11.82 o
   5   9   6       40.76       55.12     15.96 o
   6   9   6      139.58      107.47     25.14 o
   7   9   6      395.35      345.65     36.62 o
   8   9   6        5.35        6.00     20.08 o
   9   9   6       12.22        6.28     18.25 o
  10   9   6       62.53       72.17     29.13 o
  11   9   6       22.80       35.94     26.66 o
 -11  10   6       94.36      122.13     25.87 o
 -10  10   6       12.01       13.67     17.77 o
  -9  10   6       48.94       50.14     18.79 o
  -8  10   6       49.82       51.78     18.04 o
  -7  10   6      155.49      156.48     24.85 o
  -6  10   6      534.83      579.39     56.41 o
  -5  10   6       73.17       99.68     25.48 o
  -4  10   6      375.89      418.69     29.88 o
  -3  10   6      278.23      284.60     25.96 o
  -2  10   6      474.09      434.34     28.88 o
  -1  10   6       93.36      101.70     16.37 o
   0  10   6      308.73      281.86     30.20 o
   1  10   6        3.81       13.11     10.90 o
   2  10   6       46.42       41.00     14.82 o
   3  10   6       65.40       93.27     19.95 o
   4  10   6      226.01      253.47     26.04 o
   5  10   6      391.53      321.55     29.79 o
   6  10   6       14.75       11.44     17.43 o
   7  10   6        1.13       -1.08     16.17 o
   8  10   6      158.14       80.72     26.12 o
   9  10   6       11.12       32.80     22.77 o
  10  10   6        6.89       19.66     24.85 o
 -10  11   6        4.02       13.19     24.44 o
  -9  11   6       40.93       50.32     26.16 o
  -8  11   6       48.44       51.77     24.29 o
  -7  11   6        2.63       -1.82     18.68 o
  -6  11   6       19.80        4.26     18.19 o
  -5  11   6       87.67       46.36     21.40 o
  -4  11   6       23.92       35.73     20.66 o
  -3  11   6      150.95      116.43     21.57 o
  -2  11   6      908.87      917.71     39.89 o
  -1  11   6        1.12       10.77     15.05 o
   0  11   6      103.75       66.26     12.91 o
   1  11   6       10.56       -2.89     10.65 o
   2  11   6        0.11      -11.29     11.29 o
   3  11   6       40.75       24.00     17.28 o
   4  11   6       25.06       30.50     16.55 o
   5  11   6      124.04       72.50     20.29 o
   6  11   6      396.54      443.09     42.45 o
   7  11   6       15.03      -12.17     19.21 o
   8  11   6       10.05       49.06     25.69 o
   9  11   6      274.89      250.85     38.10 o
  -9  12   6      114.26       68.77     38.24 o
  -8  12   6      356.45      360.55     61.21 o
  -7  12   6        0.07       -5.39     20.67 o
  -6  12   6      343.94      401.26     41.74 o
  -5  12   6       41.76       74.40     32.47 o
  -4  12   6      600.18      461.18     39.95 o
  -3  12   6      118.26      105.64     25.16 o
  -2  12   6      629.79      626.52     46.88 o
  -1  12   6      455.57      459.05     32.48 o
   0  12   6       81.91       93.93     15.91 o
   1  12   6        1.31       16.43     13.72 o
   2  12   6       20.40       15.31     13.38 o
   3  12   6      118.33      124.26     22.19 o
   4  12   6       37.39       61.03     20.24 o
   5  12   6        0.12       12.18     21.54 o
   6  12   6      223.37      209.31     33.77 o
   7  12   6      115.76      148.21     31.84 o
   8  12   6        6.81       13.30     23.83 o
  -8  13   6       61.79       46.59     27.78 o
  -7  13   6       41.40       35.54     25.64 o
  -6  13   6      881.72      845.78     55.28 o
  -5  13   6        0.56       18.96     23.57 o
  -4  13   6       24.85       45.92     22.64 o
  -3  13   6        0.66       -8.01     25.80 o
  -2  13   6      427.81      482.72     49.30 o
  -1  13   6        0.05       23.61     15.05 o
   0  13   6      526.06      613.64     41.56 o
   1  13   6      145.27      166.75     19.74 o
   2  13   6       18.62       52.21     18.60 o
   3  13   6      114.24       84.88     22.56 o
   4  13   6        5.14        9.00     18.51 o
   5  13   6      217.89      230.48     36.57 o
   6  13   6       45.45       56.57     25.20 o
   7  13   6      330.91      245.09     38.98 o
  -6  14   6      228.98      238.59     36.88 o
  -5  14   6      310.59      319.14     40.44 o
  -4  14   6       60.97       57.22     26.76 o
  -3  14   6        1.73       -7.10     30.51 o
  -2  14   6      164.46      186.14     31.90 o
  -1  14   6       37.45       27.54     17.65 o
   0  14   6        0.07        4.64     15.60 o
   1  14   6       75.73       76.01     26.48 o
   2  14   6       12.94       16.65     18.65 o
   3  14   6      343.23      347.61     39.70 o
   4  14   6        5.27       11.86     19.82 o
   5  14   6      241.18      261.08     56.72 o
  -3  15   6       36.97       46.93     24.29 o
  -2  15   6        5.88       27.33     20.52 o
  -1  15   6       16.00       32.07     19.99 o
   0  15   6      134.88      120.96     36.51 o
   1  15   6        7.02        2.96     21.80 o
   2  15   6      205.88      209.75     34.51 o
   3  15   6       70.44       52.34     49.76 o
 -15   1   7        8.18       -1.38     26.02 o
 -14   1   7      125.19      102.96     31.80 o
 -13   1   7        1.83        2.61     21.54 o
 -12   1   7       44.39       47.98     22.87 o
 -11   1   7        0.04       12.95     17.06 o
 -10   1   7     2173.46     1980.67     74.06 o
  -9   1   7      600.21      589.98     32.18 o
  -8   1   7      114.11      134.40     15.24 o
  -7   1   7       12.11        7.36      7.46 o
  -6   1   7     1092.27     1229.95     23.80 o
  -5   1   7       49.90       23.40      5.90 o
  -4   1   7      861.92      878.77     18.48 o
  -3   1   7      645.67      583.80     15.99 o
  -2   1   7      326.83      350.46     15.79 o
  -1   1   7     5994.77     5874.18     62.15 o
   0   1   7     7000.43     7250.13     79.26 o
   1   1   7      656.12      717.97     18.50 o
   2   1   7       57.66       39.16      6.01 o
   3   1   7        0.66       -1.59      7.16 o
   4   1   7        3.87        3.85      6.15 o
   5   1   7        1.51        1.15      6.00 o
   6   1   7     2180.89     2206.74     37.51 o
   7   1   7        1.13        8.39      9.22 o
   8   1   7      906.90      919.71     30.39 o
   9   1   7       17.75        2.52     12.13 o
  10   1   7        4.85       16.81     14.42 o
  11   1   7      160.00      180.43     30.03 o
  12   1   7      104.00      151.75     27.80 o
  13   1   7       20.54        3.58     22.71 o
  14   1   7      222.66      292.44     46.46 o
 -15   2   7       98.42       68.01     32.22 o
 -14   2   7       81.04       97.63     32.50 o
 -13   2   7      375.57      355.22     63.94 o
 -12   2   7      173.94      173.27     31.40 o
 -11   2   7       60.48       40.45     21.93 o
 -10   2   7        8.02       16.66     12.32 o
  -9   2   7     1114.10     1153.69     32.82 o
  -8   2   7      145.71      177.24     23.51 o
  -7   2   7        0.07       -6.67      6.67 o
  -6   2   7       46.07       57.00      9.64 o
  -5   2   7     1803.21     1926.77     29.46 o
  -4   2   7      736.89      864.35     21.67 o
  -3   2   7      303.82      389.16     12.63 o
  -2   2   7       20.86       12.80      5.54 o
  -1   2   7      472.52      474.33     13.09 o
   0   2   7     3151.16     3141.53     45.58 o
   1   2   7      298.34      303.08      9.89 o
   2   2   7      185.13      198.05      9.14 o
   3   2   7      872.25     1050.21     21.28 o
   4   2   7      453.95      466.76     16.15 o
   5   2   7       54.56       53.48      9.27 o
   6   2   7       20.82       11.23      6.73 o
   7   2   7      282.91      303.94     19.09 o
   8   2   7     1915.06     1781.64     41.74 o
   9   2   7      101.89       80.70     15.01 o
  10   2   7        2.66       22.59     16.45 o
  11   2   7       31.26       -4.12     20.61 o
  12   2   7        0.88        4.29     19.43 o
  13   2   7        4.62      -11.88     20.73 o
  14   2   7      331.81      353.74     71.23 o
 -14   3   7       50.54       34.97     27.62 o
 -13   3   7      391.66      350.25     45.09 o
 -12   3   7      525.16      546.27    134.48 o
 -11   3   7        9.24       33.51     14.94 o
 -10   3   7      412.88      324.17     36.49 o
  -9   3   7       36.45       50.89     11.98 o
  -8   3   7      398.37      387.04     20.99 o
  -7   3   7      731.77      706.88     24.86 o
  -6   3   7        8.95       -0.57      7.98 o
  -5   3   7    10878.46    11016.99    103.95 o
  -4   3   7      476.82      413.35     13.81 o
  -3   3   7      111.39      147.42      9.27 o
  -2   3   7     5891.11     5993.22     60.43 o
  -1   3   7     5678.89     5430.86     78.08 o
   0   3   7      439.37      407.77     18.08 o
   1   3   7        3.52       30.27      8.60 o
   2   3   7     2020.45     2053.49     28.32 o
   3   3   7     1421.45     1378.08     23.32 o
   4   3   7     7734.44     7853.10     84.33 o
   5   3   7       35.11       66.63      9.04 o
   6   3   7     3144.15     3025.78     52.10 o
   7   3   7        4.83       23.14     13.54 o
   8   3   7     1409.60     1263.43     43.02 o
   9   3   7        0.12       -7.76     14.11 o
  10   3   7      247.29      308.55     31.62 o
  11   3   7      114.93      122.79     25.42 o
  12   3   7       80.28       82.77     25.27 o
  13   3   7      263.41      278.24     36.63 o
 -14   4   7       31.68       10.08     49.19 o
 -13   4   7      209.98      180.14     36.75 o
 -12   4   7      600.14      579.39     54.11 o
 -11   4   7      859.46      851.56     49.20 o
 -10   4   7        5.62       17.38     14.13 o
  -9   4   7      505.10      458.34     27.89 o
  -8   4   7      465.69      394.08     21.58 o
  -7   4   7     1279.48     1219.21     33.46 o
  -6   4   7        9.62        5.25      9.55 o
  -5   4   7      992.32     1017.03     27.82 o
  -4   4   7        9.26        1.58      6.72 o
  -3   4   7      947.63     1048.91     20.68 o
  -2   4   7       19.34       10.48      6.10 o
  -1   4   7      106.56      104.93     19.70 o
   0   4   7       18.14       23.25      8.31 o
   1   4   7       41.44       11.29      8.79 o
   2   4   7      146.00      157.03      9.38 o
   3   4   7      295.91      321.36     12.19 o
   4   4   7      343.17      327.95     16.38 o
   5   4   7      109.43      117.91     17.27 o
   6   4   7      272.03      262.27     18.19 o
   7   4   7      341.76      351.61     20.81 o
   8   4   7      915.02      917.13     45.51 o
   9   4   7      507.05      433.36     35.05 o
  10   4   7      476.50      476.50     34.19 o
  11   4   7       56.56       65.36     21.21 o
  12   4   7      201.65      221.72     32.06 o
  13   4   7      188.44      136.92     30.08 o
 -14   5   7      384.96      324.85     48.56 o
 -13   5   7        3.80       -7.45     23.08 o
 -12   5   7       13.37        3.55     18.01 o
 -11   5   7      421.91      491.97     32.62 o
 -10   5   7      205.76      228.00     24.14 o
  -9   5   7      202.22      252.83     27.13 o
  -8   5   7       65.74       77.99     15.84 o
  -7   5   7      586.38      561.40     25.08 o
  -6   5   7      589.45      643.91     25.65 o
  -5   5   7      344.24      303.91     18.42 o
  -4   5   7      290.05      304.16     14.05 o
  -3   5   7     6855.16     7000.18     80.87 o
  -2   5   7      615.99      642.23     17.52 o
  -1   5   7        0.61       14.71      5.41 o
   0   5   7     2930.76     2848.19     47.28 o
   1   5   7     1518.20     1473.26     32.14 o
   2   5   7     2627.47     2594.46     35.00 o
   3   5   7      150.85      192.68     12.03 o
   4   5   7     2401.33     2332.25     39.25 o
   5   5   7      626.94      617.87     31.06 o
   6   5   7      729.84      705.69     26.48 o
   7   5   7        0.23       13.10     10.37 o
   8   5   7     1216.65     1139.14     42.37 o
   9   5   7       30.85       25.96     14.62 o
  10   5   7      198.50      209.93     30.87 o
  11   5   7      168.87      208.11     26.11 o
  12   5   7       75.67       91.35     35.14 o
  13   5   7        2.21       37.18     32.14 o
 -14   6   7        0.30      -24.54     24.54 o
 -13   6   7       77.45      131.32     25.24 o
 -12   6   7       14.55       22.18     19.61 o
 -11   6   7      234.22      228.09     26.65 o
 -10   6   7       24.84       54.26     16.89 o
  -9   6   7       39.48       62.75     16.97 o
  -8   6   7      224.46      203.59     21.89 o
  -7   6   7     1242.48     1290.66     36.47 o
  -6   6   7      216.16      202.10     30.80 o
  -5   6   7       24.53       27.41     17.84 o
  -4   6   7      530.89      558.45     22.76 o
  -3   6   7      169.58      179.77     15.44 o
  -2   6   7      224.87      202.69     17.59 o
  -1   6   7       32.64       43.84      7.82 o
   0   6   7      179.88      192.25     12.85 o
   1   6   7       28.10       29.68      8.83 o
   2   6   7       57.16       56.12     13.85 o
   3   6   7       16.47       19.18      7.91 o
   4   6   7      650.27      649.20     22.08 o
   5   6   7      641.12      635.11     38.34 o
   6   6   7      557.22      524.75     24.41 o
   7   6   7     1004.59     1005.38     36.70 o
   8   6   7        5.82       -2.62     14.93 o
   9   6   7       89.23       79.15     22.69 o
  10   6   7      377.92      417.50     57.81 o
  11   6   7       42.12       21.51     20.93 o
  12   6   7        2.64      -16.84     22.46 o
 -13   7   7        0.15        4.27     24.96 o
 -12   7   7        1.90        9.28     18.48 o
 -11   7   7       12.04        6.06     15.89 o
 -10   7   7       22.94       20.81     15.11 o
  -9   7   7        4.43        5.51     14.14 o
  -8   7   7       26.85        5.58     13.79 o
  -7   7   7      355.21      395.35     27.07 o
  -6   7   7      174.82      168.11     17.62 o
  -5   7   7     1674.00     1719.64     41.09 o
  -4   7   7      140.54      179.92     15.85 o
  -3   7   7       91.17       66.71     10.38 o
  -2   7   7        2.61       -2.55      7.34 o
  -1   7   7      265.55      282.71     14.06 o
   0   7   7      658.52      682.12     26.10 o
   1   7   7        5.29       14.05     11.82 o
   2   7   7      766.78      765.99     28.00 o
   3   7   7      888.15      824.79     29.30 o
   4   7   7       80.51      111.03     15.43 o
   5   7   7       40.02       21.16     12.83 o
   6   7   7      148.59      136.41     20.12 o
   7   7   7       25.73       -1.78     16.30 o
   8   7   7      418.21      389.15     37.24 o
   9   7   7      229.74      213.56     31.11 o
  10   7   7       87.25       78.46     26.56 o
  11   7   7      350.52      442.64     45.20 o
  12   7   7        3.77       44.15     25.64 o
 -13   8   7       37.12       69.46     23.01 o
 -12   8   7       16.86       27.13     19.84 o
 -11   8   7       55.81       63.48     19.82 o
 -10   8   7       53.09       77.97     19.79 o
  -9   8   7      118.18       87.10     19.67 o
  -8   8   7       99.92      109.34     19.50 o
  -7   8   7      940.87      965.01     39.70 o
  -6   8   7      104.19      130.95     26.52 o
  -5   8   7      342.89      382.28     22.76 o
  -4   8   7        0.51        0.33      9.56 o
  -3   8   7      184.14      215.00     22.19 o
  -2   8   7        0.04        0.27     14.43 o
  -1   8   7      170.47      185.21     18.39 o
   0   8   7      502.85      498.87     24.90 o
   1   8   7     1038.50      989.86     32.30 o
   2   8   7      217.43      214.12     19.60 o
   3   8   7       41.19       41.53     13.49 o
   4   8   7        0.12       -5.06     10.85 o
   5   8   7       14.18       36.72     14.00 o
   6   8   7     1428.62     1327.96     56.61 o
   7   8   7      480.17      494.71     40.18 o
   8   8   7      519.94      597.99     81.25 o
   9   8   7       24.79       16.33     19.73 o
  10   8   7       33.78       43.16     23.24 o
  11   8   7        0.13        0.02     22.88 o
 -12   9   7       62.66      103.97     26.91 o
 -11   9   7      115.31      171.48     32.68 o
 -10   9   7     1280.77     1403.20     53.18 o
  -9   9   7       20.84       24.76     15.24 o
  -8   9   7      232.19      244.25     26.00 o
  -7   9   7      779.77      814.97     38.03 o
  -6   9   7        9.93        5.66     12.17 o
  -5   9   7       62.30       62.41     18.48 o
  -4   9   7      163.74      193.29     28.25 o
  -3   9   7     2089.08     2091.75     55.15 o
  -2   9   7     1762.02     1827.65     44.15 o
  -1   9   7      802.02      789.20     36.85 o
   0   9   7        6.67        7.53     11.41 o
   1   9   7     1756.20     1789.45     61.79 o
   2   9   7      842.26      902.31     32.93 o
   3   9   7       72.43       50.36     14.41 o
   4   9   7     1518.38     1463.51     42.16 o
   5   9   7        0.08       14.36     15.00 o
   6   9   7     1121.25     1118.23     53.34 o
   7   9   7      394.15      388.60     38.78 o
   8   9   7      279.50      287.64     36.20 o
   9   9   7      192.27      269.99     48.25 o
  10   9   7      248.81      217.59     37.17 o
  11   9   7      362.32      202.30     38.72 o
 -11  10   7      310.26      367.55     45.50 o
 -10  10   7       71.73       48.81     31.80 o
  -9  10   7       85.35      113.97     36.94 o
  -8  10   7       65.22       54.94     21.46 o
  -7  10   7       72.68       67.03     24.04 o
  -6  10   7      113.15       68.85     22.83 o
  -5  10   7       37.47       27.64     20.24 o
  -4  10   7      607.47      725.93     44.31 o
  -3  10   7      213.21      238.33     25.11 o
  -2  10   7       99.89       96.16     19.37 o
  -1  10   7       19.67       30.84     12.89 o
   0  10   7      288.09      304.07     25.36 o
   1  10   7       16.20        0.78     12.46 o
   2  10   7     1155.08     1090.47     43.68 o
   3  10   7      332.29      346.32     25.19 o
   4  10   7       22.87       47.11     17.40 o
   5  10   7        6.63       20.19     16.36 o
   6  10   7      579.09      693.49     63.13 o
   7  10   7       30.65       10.62     19.50 o
   8  10   7      372.64      376.51     41.97 o
   9  10   7       55.00       67.96     26.89 o
  10  10   7      978.78     1028.67     65.03 o
 -10  11   7       15.33       40.29     26.28 o
  -9  11   7        0.05       -1.39     22.17 o
  -8  11   7      424.94      507.71     46.81 o
  -7  11   7      113.35      110.82     28.18 o
  -6  11   7      181.09      189.47     29.95 o
  -5  11   7      240.24      265.28     33.37 o
  -4  11   7        2.96        6.03     17.94 o
  -3  11   7     2464.73     2392.83     64.28 o
  -2  11   7        0.26       -6.76     14.34 o
  -1  11   7       71.72       81.67     19.41 o
   0  11   7      301.83      318.18     25.29 o
   1  11   7       90.78       81.19     16.93 o
   2  11   7      481.05      476.87     29.15 o
   3  11   7        0.09       12.06     13.36 o
   4  11   7      566.14      561.69     36.84 o
   5  11   7       53.15       34.72     18.28 o
   6  11   7     1655.06     1866.24     74.87 o
   7  11   7       35.80       25.69     23.22 o
   8  11   7       32.92       23.86     23.37 o
   9  11   7        0.09       40.60     24.57 o
  -9  12   7        1.94      -13.17     24.42 o
  -8  12   7       26.88       21.03     24.02 o
  -7  12   7        0.75       24.75     24.97 o
  -6  12   7      129.57      109.50     28.19 o
  -5  12   7      144.58      101.91     29.92 o
  -4  12   7       26.00       67.32     23.70 o
  -3  12   7       28.94       26.27     17.43 o
  -2  12   7       55.86       50.19     18.59 o
  -1  12   7       14.76       -2.30     15.33 o
   0  12   7        2.47       15.45     15.26 o
   1  12   7        0.02       17.46     13.90 o
   2  12   7        1.02       -5.44     14.06 o
   3  12   7       70.04       54.28     19.98 o
   4  12   7      107.32       94.21     21.58 o
   5  12   7      189.51      156.62     25.66 o
   6  12   7      103.87       84.92     27.32 o
   7  12   7        0.86       -4.50     22.05 o
   8  12   7       83.69       75.30     39.19 o
  -8  13   7       54.88      106.63     31.72 o
  -7  13   7        8.83       41.67     28.24 o
  -6  13   7       53.24       64.04     33.67 o
  -5  13   7      178.50      165.88     32.93 o
  -4  13   7        0.19       27.50     23.48 o
  -3  13   7      284.82      282.71     41.48 o
  -2  13   7       86.65       53.32     21.16 o
  -1  13   7      188.93      178.44     23.49 o
   0  13   7        5.19       25.17     16.26 o
   1  13   7       10.18       30.87     17.05 o
   2  13   7        5.49      -11.03     16.67 o
   3  13   7       19.32       21.35     18.86 o
   4  13   7       64.45       80.39     23.11 o
   5  13   7      259.86      237.94     61.71 o
   6  13   7        0.98       12.17     23.69 o
   7  13   7       10.07       18.45     24.33 o
  -6  14   7       10.77       27.70     25.26 o
  -5  14   7        3.24        2.40     23.63 o
  -4  14   7        4.82        6.26     26.49 o
  -3  14   7       71.18       10.21     24.28 o
  -2  14   7       80.04       53.01     34.81 o
  -1  14   7       97.43       71.88     20.70 o
   0  14   7       18.66        9.42     18.64 o
   1  14   7      117.68       85.46     26.87 o
   2  14   7      687.48      638.80     77.63 o
   3  14   7       34.54      -10.55     26.97 o
   4  14   7       95.75       94.05     25.34 o
   5  14   7        0.02        4.88     24.38 o
  -3  15   7        0.09       24.22     30.66 o
  -2  15   7       45.55       62.83     28.00 o
  -1  15   7      309.59      315.45     33.86 o
   0  15   7      122.95      108.74     29.97 o
   1  15   7       64.39       42.06     26.74 o
   2  15   7      186.18      219.56     36.80 o
 -15   0   8       25.20       15.43     39.62 o
 -14   0   8      151.74      128.71     47.69 o
 -13   0   8        0.20       20.03     31.76 o
 -12   0   8       52.56       59.26     33.64 o
 -11   0   8       18.76       20.87     29.28 o
 -10   0   8     3686.59     3419.23    140.34 o
  -9   0   8      834.68      741.39     46.05 o
  -8   0   8     1824.34     1703.02     59.68 o
  -7   0   8       18.34       20.22     10.57 o
  -6   0   8      172.28      182.37     14.83 o
  -5   0   8     1279.41     1518.01     39.98 o
  -4   0   8     5827.52     6208.38     98.36 o
  -3   0   8     2002.54     2027.42    119.22 o
  -2   0   8     6481.94     6803.09    102.15 o
  -1   0   8     1043.64     1168.80     31.52 o
   0   0   8      969.70      973.08     28.21 o
   1   0   8     2418.97     2612.60     41.98 o
   2   0   8     2325.21     2532.42     42.67 o
   3   0   8        3.10       11.62      8.72 o
   4   0   8        6.53       -1.10      7.04 o
   5   0   8     2281.36     2272.27     52.86 o
   6   0   8        7.45       -7.26     14.32 o
   7   0   8      879.67      902.57     37.10 o
   8   0   8      212.84      236.99     30.34 o
   9   0   8       20.81        6.37     19.69 o
  10   0   8      233.88      155.18     29.86 o
  11   0   8      281.71      338.41     47.61 o
  12   0   8       40.85       89.53     39.13 o
  13   0   8      499.01      633.52     80.43 o
 -15   1   8       68.15      113.55     65.62 o
 -14   1   8       74.16       23.39     26.97 o
 -13   1   8       21.72       30.46     23.83 o
 -12   1   8      806.94      856.97     56.73 o
 -11   1   8       12.03       -1.20     17.10 o
 -10   1   8       45.55       56.88     21.32 o
  -9   1   8      171.62      161.85     15.32 o
  -8   1   8      488.78      434.41     19.20 o
  -7   1   8        3.58        6.64      8.24 o
  -6   1   8     4807.88     4873.52     56.49 o
  -5   1   8       13.95       12.30      5.73 o
  -4   1   8     2863.73     2865.88     40.44 o
  -3   1   8      305.82      282.04     15.85 o
  -2   1   8     5322.73     5155.82     58.21 o
  -1   1   8        6.06        8.33     11.15 o
   0   1   8       51.61       81.16      7.74 o
   1   1   8     7376.03     7474.04     70.06 o
   2   1   8      241.27      324.49     11.48 o
   3   1   8     6860.28     7261.45     78.22 o
   4   1   8       41.59       15.96      7.51 o
   5   1   8     1910.96     1948.27     38.32 o
   6   1   8        3.13       -5.73      8.37 o
   7   1   8     3472.76     3475.69     70.06 o
   8   1   8      369.44      328.68     21.04 o
   9   1   8      759.10      764.93     34.35 o
  10   1   8        0.08        9.61     16.11 o
  11   1   8      211.41      260.81     46.13 o
  12   1   8      468.92      506.22     41.66 o
  13   1   8       64.62      103.72     33.57 o
 -15   2   8      175.78      118.47     35.68 o
 -14   2   8      189.33      187.98     37.62 o
 -13   2   8       57.69       59.37     26.47 o
 -12   2   8      901.37      835.08     76.25 o
 -11   2   8       13.14       31.78     20.31 o
 -10   2   8      138.52      137.57     16.23 o
  -9   2   8       30.67       40.37     11.12 o
  -8   2   8      701.98      668.41     26.50 o
  -7   2   8      172.20      161.93     16.73 o
  -6   2   8     6096.38     6182.22     67.49 o
  -5   2   8      760.14      742.95     18.66 o
  -4   2   8       16.65        5.40      6.15 o
  -3   2   8     1398.07     1485.99     24.58 o
  -2   2   8      131.24      149.29      9.23 o
  -1   2   8        5.08        4.21      5.43 o
   0   2   8      875.44      916.18     15.07 o
   1   2   8      140.58      147.30      9.01 o
   2   2   8      540.75      539.54     14.11 o
   3   2   8        1.18        3.75      5.63 o
   4   2   8      300.82      374.92     15.23 o
   5   2   8      243.70      234.72     13.99 o
   6   2   8      779.78      770.27     26.26 o
   7   2   8      684.30      708.30     31.43 o
   8   2   8      187.40      209.66     29.89 o
   9   2   8        1.04       -0.52     11.69 o
  10   2   8        1.89       27.19     15.71 o
  11   2   8        8.88       16.06     18.12 o
  12   2   8       57.03       53.49     22.57 o
  13   2   8        2.31        7.39     23.10 o
 -14   3   8        1.35        9.88     31.58 o
 -13   3   8        0.24       35.56     25.78 o
 -12   3   8      103.89       81.55     27.45 o
 -11   3   8        6.37       34.38     15.47 o
 -10   3   8      492.47      439.50     35.70 o
  -9   3   8      142.49      178.09     16.46 o
  -8   3   8     1152.85     1064.63     31.63 o
  -7   3   8       81.94       90.44     14.04 o
  -6   3   8      175.22      173.78     13.80 o
  -5   3   8        8.06        3.12      6.80 o
  -4   3   8      255.19      256.67     12.02 o
  -3   3   8       91.21      103.24      9.98 o
  -2   3   8       38.96       52.13      7.05 o
  -1   3   8      158.73      156.70     11.99 o
   0   3   8     2046.75     2010.82     36.30 o
   1   3   8       16.74       18.99      8.44 o
   2   3   8       72.28       54.50      6.70 o
   3   3   8     3313.72     3161.22     39.84 o
   4   3   8     1175.57     1228.04     26.49 o
   5   3   8       61.47       76.79     12.59 o
   6   3   8        0.16       -8.62      8.62 o
   7   3   8      122.38      144.87     15.60 o
   8   3   8       61.95       81.54     19.83 o
   9   3   8     1150.89     1228.24     37.64 o
  10   3   8       30.62       34.81     17.33 o
  11   3   8       67.71       46.20     20.79 o
  12   3   8       61.14       83.36     38.51 o
  13   3   8      135.23      150.05     51.18 o
 -14   4   8       50.36       72.54     30.53 o
 -13   4   8      116.03      106.55     42.22 o
 -12   4   8      254.52      284.55     32.62 o
 -11   4   8       34.51       42.67     16.72 o
 -10   4   8        0.32       -0.53     12.69 o
  -9   4   8        1.52       12.44     12.37 o
  -8   4   8      385.57      457.15     36.63 o
  -7   4   8      683.31      690.35     26.77 o
  -6   4   8      907.02      978.89     29.41 o
  -5   4   8      845.68      908.85     27.59 o
  -4   4   8       99.43       92.63      9.23 o
  -3   4   8      302.52      357.96     18.13 o
  -2   4   8      146.19      180.87     11.43 o
  -1   4   8      296.61      294.60     17.94 o
   0   4   8        1.98       -4.32      6.97 o
   1   4   8      619.86      643.09     21.28 o
   2   4   8     1469.94     1569.84     24.60 o
   3   4   8        1.27        2.75      5.69 o
   4   4   8      225.99      240.24     12.07 o
   5   4   8        3.95       20.80     11.44 o
   6   4   8        0.66        2.85     14.73 o
   7   4   8      503.06      481.74     23.72 o
   8   4   8      162.93      131.46     16.33 o
   9   4   8       27.45       37.28     14.98 o
  10   4   8       19.37        9.16     14.84 o
  11   4   8       22.89       13.38     18.53 o
  12   4   8        0.60       37.27     21.98 o
  13   4   8        9.12       34.04     31.03 o
 -14   5   8      216.57      181.80     40.60 o
 -13   5   8      107.98      146.25     34.88 o
 -12   5   8      185.78      189.52     25.54 o
 -11   5   8      420.45      393.90     30.66 o
 -10   5   8       96.00      102.85     19.71 o
  -9   5   8      158.83      153.14     20.56 o
  -8   5   8      323.62      346.76     21.47 o
  -7   5   8      858.00      788.48     29.14 o
  -6   5   8      100.67      101.92     14.68 o
  -5   5   8      295.21      238.83     17.22 o
  -4   5   8       44.43       39.59      8.57 o
  -3   5   8       43.95       40.41     13.58 o
  -2   5   8     1282.45     1265.63     27.85 o
  -1   5   8      712.40      656.28     20.81 o
   0   5   8       85.09       96.55     11.69 o
   1   5   8     2128.76     2062.22     39.76 o
   2   5   8      625.97      582.49     19.97 o
   3   5   8     2299.88     2271.87     33.85 o
   4   5   8        1.50       -2.72      7.54 o
   5   5   8      192.69      169.77     15.57 o
   6   5   8      341.01      354.23     20.85 o
   7   5   8      193.05      175.24     17.43 o
   8   5   8        1.66        3.82     11.84 o
   9   5   8      963.30      872.93     49.24 o
  10   5   8       31.76        0.99     18.74 o
  11   5   8      127.78      192.77     39.85 o
  12   5   8      403.23      479.57     56.91 o
  13   5   8      389.03      429.41     65.30 o
 -13   6   8       97.47       85.58     28.29 o
 -12   6   8      122.02      137.75     23.59 o
 -11   6   8        2.63      -11.75     15.28 o
 -10   6   8        0.11      -17.11     17.11 o
  -9   6   8        3.00        4.64     13.84 o
  -8   6   8      815.20      860.60     36.49 o
  -7   6   8       92.20       89.88     15.08 o
  -6   6   8     1664.65     1664.28     40.72 o
  -5   6   8     1278.30     1326.66     35.28 o
  -4   6   8      690.49      743.83     25.65 o
  -3   6   8      303.20      329.13     15.33 o
  -2   6   8       64.60       40.06     12.06 o
  -1   6   8     2141.94     2211.34     44.06 o
   0   6   8      305.38      316.98     21.29 o
   1   6   8       15.39        0.17     11.21 o
   2   6   8        7.41        1.05      9.66 o
   3   6   8      193.24      209.22     21.64 o
   4   6   8      375.51      330.86     28.82 o
   5   6   8      455.06      457.92     29.84 o
   6   6   8      252.05      276.52     24.36 o
   7   6   8     1108.76     1016.70     40.49 o
   8   6   8      118.18      120.73     25.33 o
   9   6   8        2.48       24.82     20.04 o
  10   6   8       13.11       47.30     22.33 o
  11   6   8       13.07       57.94     25.29 o
  12   6   8       26.71       44.77     30.65 o
 -13   7   8      429.02      549.37     41.11 o
 -12   7   8      385.60      414.12     35.66 o
 -11   7   8      220.16      237.91     30.70 o
 -10   7   8      245.25      219.27     26.00 o
  -9   7   8       19.24       19.46     14.86 o
  -8   7   8       48.85       48.71     15.84 o
  -7   7   8      543.95      602.80     31.57 o
  -6   7   8      588.68      630.34     27.42 o
  -5   7   8     1137.15     1139.28     33.61 o
  -4   7   8     3235.04     3361.11     57.95 o
  -3   7   8      473.88      473.41     25.64 o
  -2   7   8      337.41      315.13     20.41 o
  -1   7   8     1019.89     1020.83     31.92 o
   0   7   8       88.98       74.36     14.82 o
   1   7   8      416.65      429.40     25.07 o
   2   7   8      155.77      161.73     16.87 o
   3   7   8     1991.82     2004.75     46.37 o
   4   7   8      168.11      174.84     18.68 o
   5   7   8     2403.14     2384.92     53.15 o
   6   7   8        5.36       -2.03     13.27 o
   7   7   8      290.13      256.17     31.53 o
   8   7   8        1.82       10.68     18.42 o
   9   7   8       25.86       45.13     21.69 o
  10   7   8       98.07       74.66     26.19 o
  11   7   8      142.37      173.03     33.56 o
  12   7   8        0.11       35.29     31.45 o
 -12   8   8       39.02       53.52     22.28 o
 -11   8   8       12.42        3.48     17.72 o
 -10   8   8      608.22      661.31     46.87 o
  -9   8   8      119.87      101.11     20.91 o
  -8   8   8      286.24      343.47     28.52 o
  -7   8   8      401.68      460.32     30.09 o
  -6   8   8      755.82      752.54     33.15 o
  -5   8   8      169.34      171.30     22.22 o
  -4   8   8     1093.45     1128.87     42.00 o
  -3   8   8      695.23      761.22     35.34 o
  -2   8   8        0.14      -12.22     12.22 o
  -1   8   8      117.36      109.80     20.94 o
   0   8   8      149.62      159.83     18.50 o
   1   8   8      709.99      702.19     32.17 o
   2   8   8      416.10      378.99     23.63 o
   3   8   8      604.40      562.11     27.49 o
   4   8   8      126.54      128.36     17.14 o
   5   8   8       58.12       55.19     15.04 o
   6   8   8      624.75      579.45     42.05 o
   7   8   8       69.57       47.31     20.98 o
   8   8   8        1.62       -6.67     17.10 o
   9   8   8       88.70       53.90     24.98 o
  10   8   8        4.85        2.94     19.34 o
  11   8   8      558.75      583.30     69.94 o
 -12   9   8       50.43       36.86     33.94 o
 -11   9   8       30.18       44.53     25.58 o
 -10   9   8        1.76      -15.23     25.97 o
  -9   9   8       23.95       -1.55     20.54 o
  -8   9   8      259.21      235.55     33.54 o
  -7   9   8        7.31       24.52     20.12 o
  -6   9   8       42.12       34.42     19.24 o
  -5   9   8      313.03      331.16     27.97 o
  -4   9   8       42.69       34.10     16.37 o
  -3   9   8        0.94       -0.11     13.44 o
  -2   9   8      140.12      191.31     18.90 o
  -1   9   8       64.32       83.18     15.58 o
   0   9   8     1036.99     1046.12     39.48 o
   1   9   8      943.50      968.87     33.93 o
   2   9   8      175.02      189.43     19.11 o
   3   9   8      118.21      127.45     21.66 o
   4   9   8       29.85       52.43     16.94 o
   5   9   8      937.26     1008.11     43.73 o
   6   9   8      135.05      145.10     27.96 o
   7   9   8        7.13       -3.80     18.55 o
   8   9   8      153.92      109.49     47.60 o
   9   9   8      200.27      180.90     33.66 o
  10   9   8      115.40      136.82     33.05 o
  11   9   8       48.22       46.92     28.70 o
 -11  10   8       73.77       86.84     30.91 o
 -10  10   8        2.15      -13.59     21.65 o
  -9  10   8       36.52       47.16     27.80 o
  -8  10   8      411.61      482.84     44.26 o
  -7  10   8       43.49       17.50     20.51 o
  -6  10   8       32.63       48.36     20.56 o
  -5  10   8      138.42      111.30     25.50 o
  -4  10   8       25.58        9.99     20.35 o
  -3  10   8        0.02       21.31     16.32 o
  -2  10   8       69.73       49.58     16.53 o
  -1  10   8      157.74      157.83     19.27 o
   0  10   8      438.59      414.03     29.54 o
   1  10   8        3.42       10.61     13.38 o
   2  10   8        0.10      -12.20     12.46 o
   3  10   8      241.55      222.43     22.15 o
   4  10   8       33.08       46.42     14.79 o
   5  10   8      130.53      113.86     21.31 o
   6  10   8      152.46       97.28     29.46 o
   7  10   8       19.75        0.37     20.70 o
   8  10   8        1.59       27.45     24.19 o
   9  10   8       50.73       83.57     27.25 o
  10  10   8      101.91       98.69     32.25 o
 -10  11   8       43.69       47.14     28.28 o
  -9  11   8       42.93       54.57     36.35 o
  -8  11   8       34.15       52.08     25.24 o
  -7  11   8       65.41       34.53     23.54 o
  -6  11   8       19.17       67.15     23.59 o
  -5  11   8      562.64      574.22     44.89 o
  -4  11   8        5.40       36.52     17.88 o
  -3  11   8        1.17      -12.40     15.23 o
  -2  11   8      154.31      159.06     24.02 o
  -1  11   8      109.22       80.38     20.30 o
   0  11   8      481.20      515.40     30.33 o
   1  11   8      389.96      427.44     34.52 o
   2  11   8      468.21      437.41     37.89 o
   3  11   8       76.24       60.25     16.31 o
   4  11   8       22.06       34.53     18.11 o
   5  11   8       48.98       41.76     18.00 o
   6  11   8        9.19       16.21     20.13 o
   7  11   8        7.23       -4.30     22.78 o
   8  11   8       39.55       38.77     25.70 o
   9  11   8       61.43       84.98     30.50 o
  -9  12   8        4.99       50.51     26.82 o
  -8  12   8      463.43      475.95     52.63 o
  -7  12   8      209.15      151.01     43.80 o
  -6  12   8       25.36       26.38     22.45 o
  -5  12   8        1.98      -17.35     22.65 o
  -4  12   8        4.07       12.33     20.79 o
  -3  12   8        1.16       15.21     18.53 o
  -2  12   8      515.14      465.96     34.28 o
  -1  12   8       56.66       72.26     20.75 o
   0  12   8      163.08      153.28     21.84 o
   1  12   8      120.23      131.88     25.73 o
   2  12   8        8.88       36.06     14.72 o
   3  12   8        5.14        9.43     17.57 o
   4  12   8        9.76       16.78     16.78 o
   5  12   8        0.64       13.15     19.12 o
   6  12   8      127.36      104.49     29.72 o
   7  12   8      137.44      150.08     34.21 o
   8  12   8       17.93        4.51     24.25 o
  -8  13   8      256.06      246.01     48.93 o
  -7  13   8       60.76       99.33     30.70 o
  -6  13   8       34.66       42.78     25.75 o
  -5  13   8       71.86       66.21     26.20 o
  -4  13   8      241.74      167.00     31.69 o
  -3  13   8        4.22        1.01     21.60 o
  -2  13   8      271.48      267.12     46.42 o
  -1  13   8        6.51        4.03     16.14 o
   0  13   8      258.32      276.98     31.68 o
   1  13   8      203.12      229.51     25.77 o
   2  13   8        1.37        0.25     17.61 o
   3  13   8      436.43      402.86     36.74 o
   4  13   8        0.29      -16.15     18.77 o
   5  13   8      423.84      428.58     46.59 o
   6  13   8       22.86       24.48     26.12 o
  -6  14   8      127.24      135.53     32.02 o
  -5  14   8       33.80       43.08     33.30 o
  -4  14   8       95.27      111.12     33.04 o
  -3  14   8      114.40      102.91     29.30 o
  -2  14   8       65.17       74.17     27.56 o
  -1  14   8      172.71      119.87     23.32 o
   0  14   8       68.39       65.75     21.64 o
   1  14   8       99.70       92.87     28.45 o
   2  14   8        0.11       12.00     19.55 o
   3  14   8       24.85        3.59     20.27 o
   4  14   8        0.32       21.96     21.30 o
  -2  15   8        2.56       28.19     20.94 o
  -1  15   8       85.19       61.57     26.79 o
   0  15   8        9.52       -8.59     22.35 o
   1  15   8        4.47        1.75     34.45 o
 -15   1   9       59.43       46.90     30.22 o
 -14   1   9       25.34        0.28     24.68 o
 -13   1   9        4.72        0.71     25.99 o
 -12   1   9       54.47       39.43     30.89 o
 -11   1   9       37.31       37.20     22.27 o
 -10   1   9       81.57       98.81     19.52 o
  -9   1   9      249.50      240.35     16.54 o
  -8   1   9      282.15      239.39     16.04 o
  -7   1   9       22.74       -0.76      7.82 o
  -6   1   9     1121.21     1100.79     23.79 o
  -5   1   9      118.70      129.25     10.78 o
  -4   1   9        4.01       -5.86      5.86 o
  -3   1   9       65.23       80.67      8.62 o
  -2   1   9     3309.54     3460.61     45.05 o
  -1   1   9     7654.42     7952.64     83.06 o
   0   1   9     3117.79     3018.58     40.11 o
   1   1   9     2337.10     2518.02     35.00 o
   2   1   9     3002.49     3069.92     41.88 o
   3   1   9      465.83      461.48     16.16 o
   4   1   9        1.42       -0.01      6.69 o
   5   1   9      788.41      775.38     33.20 o
   6   1   9       10.30       12.37      6.31 o
   7   1   9      579.48      556.04     24.61 o
   8   1   9     1556.26     1483.00     38.96 o
   9   1   9      182.34      161.59     21.23 o
  10   1   9      107.22      106.79     23.63 o
  11   1   9      932.28     1081.24     51.44 o
  12   1   9       75.24      114.55     25.99 o
  13   1   9       29.65       60.29     27.96 o
 -14   2   9       50.75       65.58     41.11 o
 -13   2   9      146.56      122.60     32.40 o
 -12   2   9        4.65        0.21     18.67 o
 -11   2   9       75.66       67.82     22.62 o
 -10   2   9       35.55       32.86     11.49 o
  -9   2   9     4333.95     3994.27     66.27 o
  -8   2   9      122.16      101.26     12.77 o
  -7   2   9      151.14      105.72     12.44 o
  -6   2   9       19.05       19.01      8.29 o
  -5   2   9     1262.25     1256.07     33.58 o
  -4   2   9       75.84      107.66      9.75 o
  -3   2   9      831.35      837.67     20.43 o
  -2   2   9        7.93       -2.54      5.23 o
  -1   2   9     7827.09     8252.22     85.66 o
   0   2   9      224.96      227.91      9.43 o
   1   2   9        3.02        2.87      4.99 o
   2   2   9     1337.41     1306.43     25.49 o
   3   2   9      823.58      907.97     21.19 o
   4   2   9      169.86      184.79     12.75 o
   5   2   9      277.46      262.06     15.12 o
   6   2   9      171.42      174.11     16.25 o
   7   2   9      528.71      479.58     32.98 o
   8   2   9      303.37      324.34     30.99 o
   9   2   9      463.52      452.21     28.85 o
  10   2   9      120.28       95.55     18.77 o
  11   2   9       71.67       73.31     28.34 o
  12   2   9      145.48      152.00     29.60 o
  13   2   9      138.88      183.48     38.49 o
 -14   3   9        1.08      -22.07     22.07 o
 -13   3   9       80.01       74.47     48.01 o
 -12   3   9        0.57        6.26     23.74 o
 -11   3   9        0.82        0.01     15.41 o
 -10   3   9      245.62      238.76     26.84 o
  -9   3   9        0.18       11.56     10.85 o
  -8   3   9      801.24      701.33     30.54 o
  -7   3   9      724.97      696.46     24.50 o
  -6   3   9      310.59      350.04     18.07 o
  -5   3   9     1388.45     1438.15     27.12 o
  -4   3   9     1131.88     1084.79     22.77 o
  -3   3   9      155.07      182.95     10.66 o
  -2   3   9      237.62      170.71     10.11 o
  -1   3   9       44.72       23.83      9.03 o
   0   3   9     2296.14     2217.40     40.24 o
   1   3   9     1997.66     2023.19     34.80 o
   2   3   9       88.98       72.59      8.77 o
   3   3   9      129.45      133.14     11.09 o
   4   3   9     1694.62     1695.79     29.36 o
   5   3   9      209.88      227.94     14.34 o
   6   3   9     2265.88     2228.96     45.27 o
   7   3   9      870.32      935.69     30.47 o
   8   3   9       59.56       62.66     14.28 o
   9   3   9      289.01      250.36     24.91 o
  10   3   9      248.08      259.63     29.37 o
  11   3   9       68.69       33.78     20.89 o
  12   3   9      133.89      123.81     32.47 o
  13   3   9        3.04       18.28     29.29 o
 -14   4   9      371.44      362.30     60.40 o
 -13   4   9      113.01      105.24     31.51 o
 -12   4   9        0.08       -1.32     20.61 o
 -11   4   9      493.06      534.05     32.83 o
 -10   4   9       23.10       30.90     15.10 o
  -9   4   9      380.13      371.67     22.89 o
  -8   4   9        0.43       -9.09     11.00 o
  -7   4   9     1647.99     1526.39     44.63 o
  -6   4   9     1686.17     1652.11     35.94 o
  -5   4   9     1229.95     1256.16     26.75 o
  -4   4   9        5.74       15.45      7.48 o
  -3   4   9     3780.09     3730.74     46.38 o
  -2   4   9     1769.47     1854.98     29.90 o
  -1   4   9      712.17      743.34     38.71 o
   0   4   9      243.83      242.08     15.38 o
   1   4   9        6.06       -7.75     10.50 o
   2   4   9      367.11      383.79     16.98 o
   3   4   9      174.93      207.53     11.22 o
   4   4   9        6.90        9.04      7.30 o
   5   4   9      117.82       93.13     12.98 o
   6   4   9      286.84      296.80     21.14 o
   7   4   9       82.96       87.83     14.09 o
   8   4   9      262.89      275.68     21.08 o
   9   4   9      327.88      312.65     26.44 o
  10   4   9      101.33      102.42     24.50 o
  11   4   9        0.99       31.68     26.53 o
  12   4   9       80.19       84.42     37.74 o
  13   4   9      178.48      287.88    132.52 o
 -14   5   9       64.75      107.91     67.42 o
 -13   5   9      141.06      157.80     40.02 o
 -12   5   9      201.16      167.25     28.16 o
 -11   5   9       68.23       67.32     18.43 o
 -10   5   9       25.85       28.25     16.04 o
  -9   5   9      455.23      496.82     30.36 o
  -8   5   9      304.44      318.74     21.33 o
  -7   5   9      337.74      381.24     22.77 o
  -6   5   9      796.10      804.52     28.66 o
  -5   5   9       80.44       71.89     13.13 o
  -4   5   9      402.26      405.27     16.17 o
  -3   5   9      757.76      805.58     20.53 o
  -2   5   9     1350.47     1406.41     24.85 o
  -1   5   9       25.66        1.90      7.00 o
   0   5   9      130.40      169.16     14.78 o
   1   5   9      770.30      756.95     24.96 o
   2   5   9     1387.22     1383.61     30.81 o
   3   5   9      141.00      169.58     13.99 o
   4   5   9      101.80      101.65     14.73 o
   5   5   9      404.71      436.44     27.36 o
   6   5   9       40.67       48.47     15.88 o
   7   5   9       48.18       47.64     15.82 o
   8   5   9      226.18      231.19     29.04 o
   9   5   9      120.45      163.63     36.03 o
  10   5   9      235.78      202.79     32.05 o
  11   5   9       29.41       40.07     29.90 o
  12   5   9       20.02       16.57     28.01 o
 -13   6   9       40.27       12.61     19.80 o
 -12   6   9      244.17      317.11     31.43 o
 -11   6   9       11.36       22.03     19.96 o
 -10   6   9      201.80      174.07     23.57 o
  -9   6   9      106.57      109.80     20.14 o
  -8   6   9       70.34       53.43     16.14 o
  -7   6   9     2020.67     1955.73     46.01 o
  -6   6   9      194.81      171.31     17.56 o
  -5   6   9      147.10      137.65     18.40 o
  -4   6   9      118.07      162.22     24.43 o
  -3   6   9       24.11       23.06      8.91 o
  -2   6   9      151.99      168.25     16.38 o
  -1   6   9       90.72       76.60     14.22 o
   0   6   9      231.93      308.27     19.02 o
   1   6   9      242.04      229.18     15.71 o
   2   6   9      346.91      352.89     21.44 o
   3   6   9       18.17       23.47     11.57 o
   4   6   9      255.80      291.24     21.94 o
   5   6   9       10.77        4.17     11.48 o
   6   6   9       73.41       43.75     16.86 o
   7   6   9       63.28      105.29     19.83 o
   8   6   9       25.57      -16.08     16.08 o
   9   6   9      416.61      388.01     50.30 o
  10   6   9      108.08      122.84     29.99 o
  11   6   9        0.99      -20.50     20.50 o
  12   6   9        3.30      -18.27     25.92 o
 -13   7   9       30.32       37.52     22.08 o
 -12   7   9      251.71      266.39     33.86 o
 -11   7   9        0.44       -9.33     21.73 o
 -10   7   9      128.48      171.39     24.45 o
  -9   7   9       29.75       25.95     15.51 o
  -8   7   9       80.40       63.12     17.75 o
  -7   7   9      275.12      304.41     22.19 o
  -6   7   9      439.58      426.06     27.18 o
  -5   7   9       74.49       66.05     13.75 o
  -4   7   9        0.00        7.56     14.56 o
  -3   7   9      103.89      135.19     23.50 o
  -2   7   9      136.40      130.47     16.28 o
  -1   7   9      732.34      790.49     29.28 o
   0   7   9      432.40      481.39     26.67 o
   1   7   9      324.06      355.45     24.74 o
   2   7   9        0.00       10.35     11.55 o
   3   7   9        0.06      -10.10     10.10 o
   4   7   9      198.52      178.18     24.21 o
   5   7   9      348.22      283.25     24.91 o
   6   7   9       43.08       30.43     15.92 o
   7   7   9      141.69      111.82     32.10 o
   8   7   9      121.66      128.30     26.63 o
   9   7   9      138.24      200.60     31.75 o
  10   7   9        0.41       -4.93     23.04 o
  11   7   9       30.78       40.47     25.91 o
 -12   8   9        3.35       35.49     24.87 o
 -11   8   9       73.49       44.53     20.96 o
 -10   8   9       95.90       87.43     20.33 o
  -9   8   9        5.64      -10.83     26.49 o
  -8   8   9       21.59       42.95     21.03 o
  -7   8   9      551.85      586.26     42.08 o
  -6   8   9      564.83      500.36     32.61 o
  -5   8   9       52.02       32.40     18.98 o
  -4   8   9        1.92        2.88     13.67 o
  -3   8   9        8.74        6.51     14.29 o
  -2   8   9      363.53      374.57     23.24 o
  -1   8   9        1.41        9.71     12.91 o
   0   8   9        2.82       -8.44     12.58 o
   1   8   9        0.02       -8.13     10.64 o
   2   8   9      108.26      113.12     16.73 o
   3   8   9      642.30      632.28     29.78 o
   4   8   9      761.03      724.41     31.83 o
   5   8   9      182.61      159.11     26.89 o
   6   8   9      676.98      621.19     43.49 o
   7   8   9      252.86      234.45     33.21 o
   8   8   9       38.17       32.11     23.00 o
   9   8   9       26.86       29.35     23.60 o
  10   8   9        5.35       18.29     34.74 o
  11   8   9        9.90       -3.07     23.85 o
 -12   9   9      155.72      196.45     37.48 o
 -11   9   9       62.20       77.10     27.96 o
 -10   9   9       78.66       63.81     27.27 o
  -9   9   9       47.46       39.00     24.69 o
  -8   9   9       99.32      132.99     28.91 o
  -7   9   9      619.05      624.92     45.56 o
  -6   9   9      295.11      307.89     34.38 o
  -5   9   9      456.25      478.05     32.85 o
  -4   9   9      389.06      384.84     29.37 o
  -3   9   9       10.71        7.77     16.39 o
  -2   9   9      205.46      219.07     23.81 o
  -1   9   9        6.95       10.84     13.79 o
   0   9   9        0.11        7.01     13.69 o
   1   9   9      456.43      520.39     44.52 o
   2   9   9      672.75      711.01     42.04 o
   3   9   9       21.34       17.49     14.17 o
   4   9   9       42.01       37.11     14.98 o
   5   9   9        7.25       -8.75     14.30 o
   6   9   9        5.29      -14.08     17.09 o
   7   9   9       10.65       -6.45     18.06 o
   8   9   9       30.37       38.41     35.96 o
   9   9   9      384.61      407.07     44.80 o
  10   9   9       32.45       43.57     26.24 o
 -11  10   9      384.76      410.10     65.26 o
 -10  10   9       18.83       -5.47     29.77 o
  -9  10   9      867.50      933.42     58.70 o
  -8  10   9      398.89      417.53     63.10 o
  -7  10   9      601.96      572.81     75.49 o
  -6  10   9       46.51       34.84     20.58 o
  -5  10   9      162.86      151.43     25.13 o
  -4  10   9      709.13      691.05     38.53 o
  -3  10   9      325.81      284.67     27.55 o
  -2  10   9      231.42      226.54     25.32 o
  -1  10   9       50.51       24.03     14.57 o
   0  10   9      304.29      289.14     31.16 o
   1  10   9        1.08       -3.82     12.19 o
   2  10   9      300.77      304.50     24.88 o
   3  10   9        6.77       10.75     13.45 o
   4  10   9        1.01       -0.87     13.52 o
   5  10   9       84.49       48.24     19.24 o
   6  10   9      147.47      161.62     31.56 o
   7  10   9       58.08       46.11     23.80 o
   8  10   9       13.07        6.46     23.03 o
   9  10   9        0.27      -13.45     22.44 o
 -10  11   9       47.03       57.27     29.25 o
  -9  11   9       30.97       31.18     26.35 o
  -8  11   9       54.95       63.41     27.13 o
  -7  11   9        0.34        3.63     19.36 o
  -6  11   9      589.08      545.38     53.46 o
  -5  11   9        8.04        2.88     20.16 o
  -4  11   9       40.94       54.48     20.13 o
  -3  11   9       45.33       80.77     20.91 o
  -2  11   9        1.88      -11.08     15.42 o
  -1  11   9      784.89      794.74     61.27 o
   0  11   9      208.98      195.90     45.24 o
   1  11   9       12.78       39.85     15.63 o
   2  11   9      183.49      178.40     21.36 o
   3  11   9      226.22      207.64     23.60 o
   4  11   9       90.55       76.87     21.73 o
   5  11   9        2.19      -16.47     16.47 o
   6  11   9      170.31      220.85     56.73 o
   7  11   9      432.22      438.32     61.61 o
   8  11   9      127.09      175.16     61.54 o
  -9  12   9      312.40      276.18     40.42 o
  -8  12   9        4.25       -4.32     30.94 o
  -7  12   9      252.78      254.35     38.45 o
  -6  12   9       25.54       -1.17     21.06 o
  -5  12   9      488.73      529.77     46.08 o
  -4  12   9       65.42       58.35     22.22 o
  -3  12   9      262.68      282.86     30.65 o
  -2  12   9      194.42      161.95     37.97 o
  -1  12   9       79.94       76.55     20.64 o
   0  12   9       10.00       -3.34     14.82 o
   1  12   9        1.95       23.50     15.59 o
   2  12   9       71.49       71.78     18.35 o
   3  12   9      165.87      169.94     25.99 o
   4  12   9        4.14        2.28     18.56 o
   5  12   9      370.27      339.56     35.64 o
   6  12   9      233.38      186.02     35.87 o
   7  12   9        7.29       14.24     37.24 o
  -7  13   9        0.18       29.24     26.58 o
  -6  13   9       67.33       89.45     29.12 o
  -5  13   9      173.57      211.48     36.07 o
  -4  13   9        1.41       18.26     26.86 o
  -3  13   9      117.29      136.81     29.49 o
  -2  13   9       15.04       23.94     36.26 o
  -1  13   9       35.63       43.63     18.24 o
   0  13   9      129.04      107.13     23.20 o
   1  13   9       26.98       21.20     18.09 o
   2  13   9        6.78       26.59     19.34 o
   3  13   9      354.43      307.91     39.59 o
   4  13   9        1.39        4.95     25.18 o
   5  13   9      143.20      109.90     29.95 o
   6  13   9       38.09       41.05     26.64 o
  -5  14   9      165.45      136.38     34.39 o
  -4  14   9        7.93       -5.18     21.29 o
  -3  14   9       44.86       30.34     25.05 o
  -2  14   9       60.53      118.46     31.01 o
  -1  14   9       11.75       20.17     20.00 o
   0  14   9       16.03       33.60     21.32 o
   1  14   9      145.96      121.22     31.62 o
   2  14   9        0.50      -22.18     22.18 o
   3  14   9      272.60      311.78     35.81 o
   4  14   9       41.72       49.09     23.66 o
 -14   0  10      335.39      243.77     59.71 o
 -13   0  10      193.56      138.90     47.14 o
 -12   0  10        1.96      -12.32     25.97 o
 -11   0  10     1772.22     1706.95    102.54 o
 -10   0  10     3042.01     2869.05    125.22 o
  -9   0  10       27.77       29.47     18.72 o
  -8   0  10      634.60      616.85     31.54 o
  -7   0  10        3.07        9.80     12.12 o
  -6   0  10     1794.68     1609.32     45.86 o
  -5   0  10     1457.31     1489.64     42.36 o
  -4   0  10      759.68      757.28     53.55 o
  -3   0  10     4201.06     4097.67    110.27 o
  -2   0  10     9611.12     9961.23    144.53 o
  -1   0  10     3276.72     3507.65     65.91 o
   0   0  10        0.70       19.14     10.27 o
   1   0  10       77.16      117.18     13.02 o
   2   0  10        3.80       -6.59      6.59 o
   3   0  10       52.97       74.99     13.84 o
   4   0  10     1090.06     1126.59     37.87 o
   5   0  10     1019.61     1012.14     72.57 o
   6   0  10      343.00      387.27     27.11 o
   7   0  10      643.74      736.17     53.72 o
   8   0  10      310.37      329.72     35.68 o
   9   0  10      281.31      314.86     36.73 o
  10   0  10        2.56        2.57     20.71 o
  11   0  10      240.25      228.27     38.21 o
  12   0  10       26.70       32.00     34.38 o
  13   0  10        7.17       78.16     39.42 o
 -14   1  10       10.78        8.73     24.09 o
 -13   1  10       24.63       24.83     22.87 o
 -12   1  10        2.88       38.82     22.77 o
 -11   1  10      104.36      101.68     21.63 o
 -10   1  10        1.82       15.34     11.96 o
  -9   1  10     1064.72     1042.33     34.79 o
  -8   1  10      156.82      129.50     14.10 o
  -7   1  10     1138.88     1078.38     25.27 o
  -6   1  10        9.38        6.31      6.59 o
  -5   1  10      296.97      287.35     15.33 o
  -4   1  10      596.62      530.34     18.14 o
  -3   1  10       67.13       36.17     10.03 o
  -2   1  10     1273.55     1271.36     25.73 o
  -1   1  10     2655.15     2490.95     37.12 o
   0   1  10      596.00      575.60     16.87 o
   1   1  10      128.81      137.38      9.59 o
   2   1  10     2857.62     2732.03     44.59 o
   3   1  10      271.38      247.81     12.27 o
   4   1  10      510.01      499.82     18.66 o
   5   1  10      375.86      359.08     17.88 o
   6   1  10      421.88      423.14     19.82 o
   7   1  10     1069.49     1039.91     37.12 o
   8   1  10     1140.60     1083.57     45.59 o
   9   1  10      152.71      205.88     23.17 o
  10   1  10      245.05      247.05     26.42 o
  11   1  10       21.25        7.25     17.23 o
  12   1  10      116.40       87.15     33.77 o
  13   1  10      175.72      240.04     46.13 o
 -14   2  10        7.02       21.41     26.22 o
 -13   2  10       56.27       68.35     60.47 o
 -12   2  10      382.80      426.29     61.68 o
 -11   2  10        0.04       -1.63     18.99 o
 -10   2  10       29.12       32.84     12.63 o
  -9   2  10      612.68      638.49     25.11 o
  -8   2  10       13.18       19.34      8.76 o
  -7   2  10      291.25      264.56     17.05 o
  -6   2  10      744.71      766.54     21.35 o
  -5   2  10      175.66      170.03     12.35 o
  -4   2  10      933.18      905.15     22.84 o
  -3   2  10      488.86      492.31     16.86 o
  -2   2  10      529.84      592.36     17.52 o
  -1   2  10       11.32       -1.59      6.02 o
   0   2  10      375.93      420.63     11.77 o
   1   2  10      607.46      659.54     24.43 o
   2   2  10      238.92      226.32     14.70 o
   3   2  10     1129.17     1111.98     24.69 o
   4   2  10      582.56      600.28     20.16 o
   5   2  10     1160.36     1202.74     28.95 o
   6   2  10      276.42      307.02     19.91 o
   7   2  10       56.52       56.14     16.52 o
   8   2  10       24.02       12.95      9.78 o
   9   2  10      209.38      202.44     29.57 o
  10   2  10      203.72      188.12     26.12 o
  11   2  10      172.97      184.48     52.08 o
  12   2  10      158.28      170.26     30.98 o
  13   2  10        0.82       61.29     42.39 o
 -14   3  10      283.97      303.42     58.20 o
 -13   3  10       35.14       15.66     26.26 o
 -12   3  10        1.69      -17.70     17.70 o
 -11   3  10      371.14      403.13     47.94 o
 -10   3  10        6.21       23.56     10.53 o
  -9   3  10       97.94       67.15     13.38 o
  -8   3  10       11.90        6.70      9.94 o
  -7   3  10       17.82       22.37     10.62 o
  -6   3  10       92.38       75.03     13.44 o
  -5   3  10      587.96      578.93     18.56 o
  -4   3  10      438.76      465.78     16.55 o
  -3   3  10      264.41      287.88     13.73 o
  -2   3  10      324.17      352.68     14.91 o
  -1   3  10      122.47      110.98     12.51 o
   0   3  10       46.21       54.92     11.24 o
   1   3  10       52.46       49.40     12.25 o
   2   3  10      203.05      196.96     10.63 o
   3   3  10       87.89       93.23      9.28 o
   4   3  10      302.66      321.29     14.70 o
   5   3  10      380.03      414.56     35.03 o
   6   3  10       75.75       70.04     13.04 o
   7   3  10      124.69      119.00     15.55 o
   8   3  10        4.76        4.67     11.28 o
   9   3  10        3.44       24.58     13.52 o
  10   3  10        0.00        8.43     12.55 o
  11   3  10      196.16      191.98     39.22 o
  12   3  10       43.62       14.14     28.83 o
  13   3  10        4.60       31.61     30.23 o
 -14   4  10       78.29       95.85     33.53 o
 -13   4  10        0.40      -14.05     24.34 o
 -12   4  10       11.42        1.48     21.43 o
 -11   4  10        0.58       21.92     14.55 o
 -10   4  10     1198.11     1113.56     41.47 o
  -9   4  10      660.10      620.39     28.14 o
  -8   4  10      317.56      298.14     20.77 o
  -7   4  10      152.77      160.38     15.81 o
  -6   4  10      276.92      284.33     17.84 o
  -5   4  10       64.72       69.08      9.97 o
  -4   4  10      120.27      137.48     11.17 o
  -3   4  10       16.76       22.35      7.13 o
  -2   4  10      782.67      780.65     19.21 o
  -1   4  10      191.94      202.51     20.18 o
   0   4  10      309.02      368.61     18.76 o
   1   4  10       16.28       24.54      9.07 o
   2   4  10      101.82       76.76     11.28 o
   3   4  10        3.75        5.47      9.00 o
   4   4  10      112.45      112.32     12.89 o
   5   4  10       14.86       23.86     17.33 o
   6   4  10      684.11      706.92     33.53 o
   7   4  10     1043.26     1055.46     40.20 o
   8   4  10       11.22       -1.51     14.46 o
   9   4  10      224.15      196.25     28.97 o
  10   4  10        1.59       20.26     23.03 o
  11   4  10        0.73       13.77     25.92 o
  12   4  10        1.04        4.56     27.18 o
 -14   5  10      159.74      143.74     37.58 o
 -13   5  10        0.13        3.83     24.65 o
 -12   5  10      129.44      191.14     37.71 o
 -11   5  10      294.52      308.69     43.50 o
 -10   5  10      143.28      161.26     23.58 o
  -9   5  10      788.45      814.63     36.60 o
  -8   5  10        2.53       19.06     12.21 o
  -7   5  10       76.21       53.50     13.19 o
  -6   5  10      186.06      172.30     17.62 o
  -5   5  10       10.76        0.11     10.66 o
  -4   5  10      448.76      433.09     17.18 o
  -3   5  10        0.05        9.21      7.60 o
  -2   5  10      894.57      891.39     28.06 o
  -1   5  10     1370.72     1336.65     38.59 o
   0   5  10        5.77       -0.60      9.76 o
   1   5  10      380.54      401.39     18.94 o
   2   5  10       78.06       71.12     11.44 o
   3   5  10      187.59      183.32     14.85 o
   4   5  10     2106.47     2024.61     46.08 o
   5   5  10      215.72      237.70     23.05 o
   6   5  10       49.10       21.02     14.09 o
   7   5  10      568.43      582.92     33.35 o
   8   5  10      181.60      155.22     23.19 o
   9   5  10       35.25       56.63     22.32 o
  10   5  10      262.14      219.21     32.75 o
  11   5  10       36.67       24.95     27.93 o
  12   5  10      187.71      291.11     49.50 o
 -13   6  10      104.82       79.18     34.03 o
 -12   6  10      409.38      392.62     34.02 o
 -11   6  10       15.91       18.37     16.53 o
 -10   6  10      251.58      301.69     28.22 o
  -9   6  10        9.25       23.82     15.06 o
  -8   6  10      493.50      495.84     30.67 o
  -7   6  10      866.94      794.56     30.11 o
  -6   6  10     2700.93     2577.43     52.32 o
  -5   6  10     1089.92     1098.87     33.22 o
  -4   6  10      854.37      820.03     34.85 o
  -3   6  10       39.92       32.98     11.22 o
  -2   6  10      460.03      519.83     22.15 o
  -1   6  10        0.12       -9.75      9.75 o
   0   6  10      542.64      561.68     24.34 o
   1   6  10      473.84      450.69     20.57 o
   2   6  10       10.86       10.06      9.29 o
   3   6  10     2351.98     2245.81     42.80 o
   4   6  10      236.29      271.48     21.05 o
   5   6  10       11.37       15.38     12.88 o
   6   6  10       39.71       34.51     16.26 o
   7   6  10        6.16       10.90     16.22 o
   8   6  10       14.19        7.61     18.50 o
   9   6  10      104.03       73.59     43.62 o
  10   6  10      130.40      152.13     30.27 o
  11   6  10       35.12       60.04     30.25 o
  12   6  10       20.89       28.41     30.14 o
 -13   7  10       22.11       14.05     20.26 o
 -12   7  10      316.35      278.78     31.45 o
 -11   7  10      485.51      530.27     36.56 o
 -10   7  10       76.89       71.67     18.62 o
  -9   7  10       54.65       86.33     20.12 o
  -8   7  10      103.14       84.41     23.85 o
  -7   7  10      174.57      220.02     34.59 o
  -6   7  10       17.66       10.47     13.42 o
  -5   7  10        6.72        0.09     14.05 o
  -4   7  10      913.86      953.33     39.53 o
  -3   7  10      566.41      582.57     26.84 o
  -2   7  10       49.05       37.53     13.57 o
  -1   7  10       87.81       58.81     16.11 o
   0   7  10      730.05      677.46     31.45 o
   1   7  10        7.28        5.61     11.74 o
   2   7  10      597.58      605.19     28.48 o
   3   7  10       28.48       22.49     13.16 o
   4   7  10     1120.21     1063.41     35.71 o
   5   7  10      153.86      143.92     19.17 o
   6   7  10      616.67      630.77     36.21 o
   7   7  10      119.37      131.90     26.93 o
   8   7  10      349.51      329.05     36.20 o
   9   7  10      155.35      121.18     28.99 o
  10   7  10      371.79      341.15     40.80 o
  11   7  10       15.35       24.40     34.71 o
 -12   8  10      279.93      363.96     43.73 o
 -11   8  10      159.95      197.62     33.89 o
 -10   8  10       61.11       84.33     25.20 o
  -9   8  10        0.98       21.99     20.22 o
  -8   8  10     1655.70     1633.12     65.36 o
  -7   8  10        6.51      -13.82     18.45 o
  -6   8  10        0.37        9.33     16.24 o
  -5   8  10      639.69      671.20     42.18 o
  -4   8  10     2982.00     2880.58     68.81 o
  -3   8  10      525.76      470.11     29.91 o
  -2   8  10      216.51      201.94     21.04 o
  -1   8  10      954.61      881.22     41.70 o
   0   8  10       23.66       28.92     14.81 o
   1   8  10       48.62       24.32     12.45 o
   2   8  10      268.58      298.72     27.78 o
   3   8  10      182.32      179.95     19.50 o
   4   8  10       76.34       57.28     21.26 o
   5   8  10      704.03      772.15     35.12 o
   6   8  10      186.80      157.65     36.95 o
   7   8  10       29.76       20.76     20.39 o
   8   8  10        0.47       41.81     22.59 o
   9   8  10      200.85      236.20     35.85 o
  10   8  10        0.15       21.03     26.28 o
  11   8  10      112.43      208.88     84.42 o
 -11   9  10       85.74       70.56     28.17 o
 -10   9  10        0.67      -20.89     20.89 o
  -9   9  10       52.38       98.42     25.92 o
  -8   9  10       11.12       18.17     20.31 o
  -7   9  10       53.69       40.62     21.93 o
  -6   9  10        6.77       16.59     18.68 o
  -5   9  10      318.78      388.40     44.87 o
  -4   9  10      825.76      901.81     41.45 o
  -3   9  10       28.50        5.12     14.00 o
  -2   9  10     1939.65     2011.36     74.01 o
  -1   9  10      122.62       94.99     18.37 o
   0   9  10     1224.94     1162.18     68.74 o
   1   9  10        1.37        3.69     11.85 o
   2   9  10      412.65      435.47     28.72 o
   3   9  10        0.82      -11.46     11.46 o
   4   9  10      100.73      109.57     20.31 o
   5   9  10      177.30      150.54     21.14 o
   6   9  10      773.80      802.29     51.24 o
   7   9  10       97.77       58.97     41.61 o
   8   9  10       30.85       44.34     23.62 o
   9   9  10      105.96      172.65     33.64 o
  10   9  10       92.22      183.28     35.62 o
 -11  10  10       10.64       15.52     31.05 o
 -10  10  10      189.22      188.65     35.78 o
  -9  10  10       10.65       75.28     27.98 o
  -8  10  10        2.42       29.32     36.83 o
  -7  10  10       17.22       31.86     22.39 o
  -6  10  10      217.36      162.31     29.63 o
  -5  10  10       64.13       68.99     21.27 o
  -4  10  10       89.83       73.73     20.45 o
  -3  10  10       38.71       33.16     27.61 o
  -2  10  10       18.38       16.27     20.47 o
  -1  10  10      568.15      587.13     37.63 o
   0  10  10      147.18      122.43     20.08 o
   1  10  10       29.65       43.11     15.58 o
   2  10  10        2.45       13.60     14.09 o
   3  10  10       60.92       36.25     17.93 o
   4  10  10       44.75       39.67     16.35 o
   5  10  10        1.16       -8.31     15.12 o
   6  10  10        4.42        4.53     19.02 o
   7  10  10      367.25      396.90     43.22 o
   8  10  10        3.30        6.10     21.22 o
   9  10  10        2.12       11.35     23.39 o
 -10  11  10       35.04        6.20     29.44 o
  -9  11  10       14.34       43.94     27.25 o
  -8  11  10       15.06       23.34     23.12 o
  -7  11  10       40.68      112.73     31.42 o
  -6  11  10        0.05        1.80     19.86 o
  -5  11  10        1.63        5.30     19.84 o
  -4  11  10      108.31      130.61     24.36 o
  -3  11  10       26.12       11.57     17.79 o
  -2  11  10      277.61      261.74     28.34 o
  -1  11  10      403.31      424.79     46.18 o
   0  11  10       55.83       35.25     16.94 o
   1  11  10       88.27      121.84     20.23 o
   2  11  10       37.82       40.86     20.04 o
   3  11  10       53.25       27.52     16.60 o
   4  11  10      101.04       62.66     21.50 o
   5  11  10       18.74       16.69     19.41 o
   6  11  10      123.47      118.84     31.40 o
   7  11  10      285.00      301.39     41.34 o
   8  11  10        1.98       21.07     24.53 o
  -8  12  10      731.40      666.45     54.37 o
  -7  12  10      145.25      146.91     32.99 o
  -6  12  10      206.75      275.58     39.16 o
  -5  12  10        4.18        3.97     22.63 o
  -4  12  10        2.25       -2.53     21.79 o
  -3  12  10      539.59      498.69     37.70 o
  -2  12  10        0.65      -15.39     21.85 o
  -1  12  10        2.07       13.70     19.40 o
   0  12  10       25.54       26.00     17.97 o
   1  12  10      445.43      437.46     31.48 o
   2  12  10        0.58       12.31     16.80 o
   3  12  10        0.64       26.72     19.34 o
   4  12  10       10.95       13.56     19.35 o
   5  12  10      230.48      192.80     30.80 o
   6  12  10      309.84      262.12     40.56 o
   7  12  10       20.18       40.10     26.98 o
  -7  13  10       27.29       40.19     26.23 o
  -6  13  10        0.81       21.12     39.21 o
  -5  13  10      251.33      276.17     60.68 o
  -4  13  10      113.50       70.30     27.86 o
  -3  13  10       99.68      141.27     35.35 o
  -2  13  10      292.53      329.71     33.76 o
  -1  13  10       98.51      109.27     24.19 o
   0  13  10        1.94       18.10     25.77 o
   1  13  10      562.09      630.25     42.39 o
   2  13  10        2.93      -12.17     17.56 o
   3  13  10        0.58       24.99     22.00 o
   4  13  10       17.78        9.88     21.65 o
   5  13  10      426.38      434.59     44.23 o
  -5  14  10        0.41        6.97     33.25 o
  -4  14  10      407.15      443.76     46.94 o
  -3  14  10      162.05      168.83     34.35 o
  -2  14  10        0.10      -10.54     17.37 o
  -1  14  10        0.84       16.39     18.90 o
   0  14  10        0.05       25.68     19.68 o
   1  14  10       70.62       59.78     43.38 o
   2  14  10        1.35       11.05     24.30 o
   3  14  10       74.12      105.40     26.55 o
 -14   1  11        1.61       -0.08     34.85 o
 -13   1  11      137.28      101.32     30.62 o
 -12   1  11        0.49       21.02     22.47 o
 -11   1  11       10.04       14.05     15.87 o
 -10   1  11       10.47       14.21     22.96 o
  -9   1  11      143.01      157.89     24.36 o
  -8   1  11      375.69      398.28     21.99 o
  -7   1  11      258.87      220.84     15.82 o
  -6   1  11     1030.80      966.54     29.31 o
  -5   1  11      993.08     1023.86     26.27 o
  -4   1  11      324.58      355.72     16.47 o
  -3   1  11       15.32       13.10      7.65 o
  -2   1  11     1067.31     1079.97     24.73 o
  -1   1  11     3784.41     3725.42     49.67 o
   0   1  11     1337.58     1277.59     23.03 o
   1   1  11     1458.15     1541.17     29.76 o
   2   1  11      205.27      165.77     12.22 o
   3   1  11      179.00      178.73     14.84 o
   4   1  11       11.38       12.49      7.71 o
   5   1  11      582.05      614.32     22.08 o
   6   1  11        3.08       -2.41     11.22 o
   7   1  11     1984.91     1883.27     50.41 o
   8   1  11      171.60      189.76     21.18 o
   9   1  11        0.79       24.13     14.31 o
  10   1  11       24.05       14.30     16.42 o
  11   1  11       42.17       41.35     20.04 o
  12   1  11       13.23        6.63     20.87 o
 -14   2  11      204.16      173.63     42.27 o
 -13   2  11       59.36       46.20     25.71 o
 -12   2  11      192.65      143.34     30.61 o
 -11   2  11       67.72       54.64     32.10 o
 -10   2  11       36.39       65.81     13.49 o
  -9   2  11     1009.91     1027.47     37.37 o
  -8   2  11      584.87      572.24     26.21 o
  -7   2  11      132.39      166.63     17.82 o
  -6   2  11      285.27      283.93     24.38 o
  -5   2  11      156.29      170.77     13.51 o
  -4   2  11      538.65      582.58     20.11 o
  -3   2  11      429.25      414.18     17.93 o
  -2   2  11     1320.22     1282.60     26.41 o
  -1   2  11     1798.93     1867.72     31.76 o
   0   2  11      770.13      757.87     16.33 o
   1   2  11       10.59       37.68      8.66 o
   2   2  11       58.55       73.31      8.23 o
   3   2  11     2833.54     2823.37     42.82 o
   4   2  11     1349.89     1383.43     30.20 o
   5   2  11        6.40        5.06      9.72 o
   6   2  11     1040.48      957.31     30.68 o
   7   2  11       35.13       19.05     11.80 o
   8   2  11      728.68      711.99     30.42 o
   9   2  11        9.16       -0.76     11.52 o
  10   2  11        0.06        5.86     20.27 o
  11   2  11       85.08       68.52     23.57 o
  12   2  11       11.98       28.20     56.27 o
 -14   3  11      248.45      245.70     42.86 o
 -13   3  11        0.41        7.66     23.39 o
 -12   3  11        9.28       42.69     24.18 o
 -11   3  11        6.06       33.52     22.64 o
 -10   3  11      613.48      632.11     33.03 o
  -9   3  11      188.25      180.84     18.30 o
  -8   3  11      299.03      319.92     19.60 o
  -7   3  11     1256.70     1264.16     32.67 o
  -6   3  11      911.77      876.36     26.88 o
  -5   3  11     2030.01     1970.87     34.09 o
  -4   3  11      763.05      719.72     21.83 o
  -3   3  11      788.68      755.02     21.27 o
  -2   3  11      764.85      790.09     23.48 o
  -1   3  11      955.72     1018.11     31.16 o
   0   3  11       66.70       55.17     12.04 o
   1   3  11     1360.82     1233.19     29.30 o
   2   3  11      544.03      573.88     21.12 o
   3   3  11     2456.02     2496.62     36.82 o
   4   3  11     2863.60     2762.73     40.97 o
   5   3  11      851.40      892.05     28.72 o
   6   3  11      649.48      691.26     27.56 o
   7   3  11      493.00      476.85     29.54 o
   8   3  11      169.58      154.50     22.08 o
   9   3  11     1062.99     1109.24     47.89 o
  10   3  11        9.04       47.45     25.71 o
  11   3  11      245.88      358.35     47.26 o
  12   3  11      548.80      634.11     62.67 o
 -14   4  11      162.96      134.04     36.88 o
 -13   4  11      324.14      390.66     48.27 o
 -12   4  11      233.10      219.27     38.14 o
 -11   4  11      614.02      593.42     34.83 o
 -10   4  11      219.64      199.88     22.41 o
  -9   4  11       17.64       28.93     13.03 o
  -8   4  11      864.17      873.12     31.65 o
  -7   4  11      123.57      125.28     24.10 o
  -6   4  11     2980.36     2807.13     49.18 o
  -5   4  11      861.20      829.75     22.62 o
  -4   4  11      109.22      118.33     11.53 o
  -3   4  11       90.29       57.11     11.74 o
  -2   4  11     1274.01     1218.73     33.67 o
  -1   4  11      477.07      484.89     21.97 o
   0   4  11     1127.47     1065.81     33.14 o
   1   4  11      551.52      531.56     21.12 o
   2   4  11     1675.92     1582.34     35.00 o
   3   4  11       18.25       18.70      9.88 o
   4   4  11        5.43        2.16      8.41 o
   5   4  11      505.68      538.07     29.84 o
   6   4  11      358.32      376.40     27.12 o
   7   4  11      296.73      319.39     26.71 o
   8   4  11       97.43       97.63     20.21 o
   9   4  11       54.25       39.43     20.50 o
  10   4  11       38.47       69.47     38.83 o
  11   4  11      270.66      307.25     52.93 o
  12   4  11      125.47      132.15     37.98 o
 -13   5  11      131.84      161.32     36.43 o
 -12   5  11      713.23      811.14     42.77 o
 -11   5  11      209.42      215.21     25.72 o
 -10   5  11        1.63        6.05     15.27 o
  -9   5  11      217.14      215.67     23.61 o
  -8   5  11      262.54      290.83     23.93 o
  -7   5  11      262.10      316.35     21.63 o
  -6   5  11      171.97      184.21     16.60 o
  -5   5  11        0.49       -9.12      9.12 o
  -4   5  11       48.11       49.74     11.79 o
  -3   5  11     1594.12     1527.77     37.87 o
  -2   5  11       55.95       62.52     12.89 o
  -1   5  11       57.23       41.01     11.87 o
   0   5  11       47.52       50.38     12.57 o
   1   5  11       30.28       15.18      9.53 o
   2   5  11      949.99      954.47     37.69 o
   3   5  11     1776.61     1639.65     36.26 o
   4   5  11       11.27       41.36     13.16 o
   5   5  11     1859.69     1794.29     51.45 o
   6   5  11        0.61       -7.75     13.51 o
   7   5  11      518.63      514.20     32.94 o
   8   5  11       32.32       46.98     18.88 o
   9   5  11      134.36      160.32     28.94 o
  10   5  11      237.40      268.03     36.02 o
  11   5  11      266.48      219.42     42.36 o
  12   5  11       53.58       74.67     51.92 o
 -13   6  11       86.53       29.94     29.07 o
 -12   6  11       40.33       34.82     20.70 o
 -11   6  11        2.97       20.10     17.90 o
 -10   6  11      222.72      226.87     29.67 o
  -9   6  11      112.01      117.06     37.61 o
  -8   6  11      435.59      482.82     42.52 o
  -7   6  11       91.82      151.43     17.77 o
  -6   6  11      221.49      237.87     24.66 o
  -5   6  11      118.33      164.82     21.14 o
  -4   6  11      855.10      862.90     33.37 o
  -3   6  11       30.26       26.06     10.91 o
  -2   6  11       35.38       32.77     13.65 o
  -1   6  11      119.80       94.25     17.38 o
   0   6  11      113.91      116.26     15.35 o
   1   6  11      367.03      371.41     20.20 o
   2   6  11       10.46       -4.70      9.57 o
   3   6  11       91.85       83.27     16.15 o
   4   6  11     1115.20     1136.09     36.46 o
   5   6  11      252.70      222.53     20.73 o
   6   6  11     1136.94     1123.05     43.69 o
   7   6  11      124.97      131.38     28.92 o
   8   6  11       41.74       51.01     21.62 o
   9   6  11      168.52      192.53     33.07 o
  10   6  11        7.62       10.49     21.26 o
  11   6  11      106.12      147.84     42.47 o
 -13   7  11       20.04      -24.30     26.88 o
 -12   7  11       52.38       85.66     28.04 o
 -11   7  11      148.13      110.94     29.99 o
 -10   7  11       41.30        5.99     19.57 o
  -9   7  11       49.93       71.87     22.27 o
  -8   7  11        2.88       -8.67     17.89 o
  -7   7  11       77.90      103.04     21.89 o
  -6   7  11       65.92       91.34     20.45 o
  -5   7  11      604.04      621.63     41.99 o
  -4   7  11      237.96      270.61     43.03 o
  -3   7  11      144.54      148.58     19.90 o
  -2   7  11       27.15       22.00     14.19 o
  -1   7  11      242.27      255.68     33.74 o
   0   7  11       83.19       98.83     20.26 o
   1   7  11     1435.26     1426.57     40.29 o
   2   7  11      251.55      257.54     27.35 o
   3   7  11       26.56       34.92     12.84 o
   4   7  11     1027.80     1067.08     62.84 o
   5   7  11        5.80       11.18     13.53 o
   6   7  11       61.90       69.61     26.50 o
   7   7  11        4.71       31.84     20.46 o
   8   7  11       12.27       -2.52     16.37 o
   9   7  11      128.66      115.49     29.13 o
  10   7  11       23.25        8.95     22.51 o
  11   7  11       21.06       36.07     35.07 o
 -12   8  11      177.63      235.74     38.16 o
 -11   8  11       92.62       51.57     27.13 o
 -10   8  11       26.87       44.22     31.39 o
  -9   8  11       36.09       81.00     34.53 o
  -8   8  11       76.78       43.33     28.46 o
  -7   8  11      356.42      365.73     49.08 o
  -6   8  11      362.60      354.02     44.32 o
  -5   8  11      650.16      563.54     45.07 o
  -4   8  11       21.18       14.35     15.58 o
  -3   8  11      735.32      756.95     36.94 o
  -2   8  11       98.87       90.28     17.69 o
  -1   8  11       98.23      100.90     17.90 o
   0   8  11      205.54      189.07     21.69 o
   1   8  11       87.03      102.45     16.71 o
   2   8  11     1058.54      971.26     35.71 o
   3   8  11      177.55      139.47     18.86 o
   4   8  11       35.65       40.11     14.82 o
   5   8  11       22.24       30.22     20.86 o
   6   8  11        0.58       -9.96     18.59 o
   7   8  11      149.93      153.15     29.17 o
   8   8  11      126.42       81.97     25.94 o
   9   8  11        9.99      -11.34     20.76 o
  10   8  11        0.17       20.84     42.90 o
 -11   9  11       84.44      123.08     32.58 o
 -10   9  11      352.79      254.19     37.80 o
  -9   9  11       18.29       19.23     23.17 o
  -8   9  11       22.58       40.91     21.30 o
  -7   9  11      117.07      131.93     27.20 o
  -6   9  11       84.72      101.59     21.51 o
  -5   9  11      353.02      336.86     30.84 o
  -4   9  11      302.01      273.86     28.16 o
  -3   9  11       42.72       22.03     16.12 o
  -2   9  11      555.53      596.25     36.88 o
  -1   9  11        1.13       29.60     15.63 o
   0   9  11       29.85       28.19     15.59 o
   1   9  11     2061.42     2054.12     57.73 o
   2   9  11      314.70      298.37     24.58 o
   3   9  11        0.09        1.02     15.91 o
   4   9  11       86.22       80.36     18.39 o
   5   9  11      113.14      103.51     25.66 o
   6   9  11      422.32      461.15     42.91 o
   7   9  11      154.48      133.97     28.88 o
   8   9  11      138.57      206.88     34.81 o
   9   9  11      385.86      367.13     44.35 o
 -10  10  11       68.99       80.48     29.69 o
  -9  10  11      547.80      584.40     51.43 o
  -8  10  11       33.25       43.39     37.88 o
  -7  10  11      352.70      325.98     38.65 o
  -6  10  11      127.99       78.78     25.84 o
  -5  10  11       48.66       59.84     21.01 o
  -4  10  11      141.26      144.18     24.76 o
  -3  10  11      872.62      786.22     41.66 o
  -2  10  11       29.56        5.20     17.41 o
  -1  10  11      203.34      206.68     29.14 o
   0  10  11     1430.26     1230.06     69.56 o
   1  10  11      162.13      170.02     21.80 o
   2  10  11        0.29      -10.92     12.54 o
   3  10  11      293.06      309.87     26.60 o
   4  10  11       51.51       79.34     17.76 o
   5  10  11      495.30      511.85     38.49 o
   6  10  11       44.54       37.10     23.43 o
   7  10  11        6.60       10.47     22.52 o
   8  10  11       86.34       76.80     31.22 o
   9  10  11       83.72      102.18     33.17 o
  -9  11  11      132.52      118.35     39.76 o
  -8  11  11       27.80       93.10     29.33 o
  -7  11  11      104.15      133.48     32.02 o
  -6  11  11       43.63       35.17     24.36 o
  -5  11  11      333.97      311.61     38.44 o
  -4  11  11      656.11      720.71     42.75 o
  -3  11  11     1259.48     1268.13     50.80 o
  -2  11  11       85.77       78.34     21.39 o
  -1  11  11      551.88      630.59     44.55 o
   0  11  11       26.79       16.44     13.61 o
   1  11  11       26.20       32.43     15.71 o
   2  11  11      311.89      318.24     28.16 o
   3  11  11      429.78      465.68     32.00 o
   4  11  11        4.60       -6.16     17.29 o
   5  11  11     1025.42     1129.75     54.76 o
   6  11  11      129.93      119.28     32.02 o
   7  11  11        0.61      -21.10     21.49 o
   8  11  11      363.44      444.27     62.83 o
  -8  12  11        1.61       36.50     26.10 o
  -7  12  11      201.36      216.67     37.36 o
  -6  12  11       30.25       41.23     51.11 o
  -5  12  11      117.50       77.71     26.91 o
  -4  12  11      347.56      344.43     59.44 o
  -3  12  11      272.90      281.25     45.95 o
  -2  12  11        1.14       -4.71     17.73 o
  -1  12  11      189.07      271.17     35.44 o
   0  12  11       21.96       31.19     18.48 o
   1  12  11      217.91      194.22     24.57 o
   2  12  11       25.56       16.85     16.68 o
   3  12  11        3.68        8.86     18.73 o
   4  12  11        7.56       12.59     19.58 o
   5  12  11        3.56        6.84     19.62 o
   6  12  11       95.88       60.57     28.26 o
  -6  13  11       43.42       52.81     29.63 o
  -5  13  11      130.67       88.16     31.52 o
  -4  13  11       74.89       75.50     27.85 o
  -3  13  11       89.56       49.48     36.26 o
  -2  13  11       65.83       47.91     37.42 o
  -1  13  11      125.66       99.41     30.55 o
   0  13  11       11.62       18.94     22.10 o
   1  13  11       75.39       63.79     22.06 o
   2  13  11       19.34       18.41     20.49 o
   3  13  11        0.01        2.46     20.24 o
   4  13  11      121.99      225.27     47.02 o
   5  13  11       52.91       45.76     24.25 o
  -4  14  11        5.39       48.83     27.17 o
  -3  14  11        4.69       27.32     25.34 o
  -2  14  11        4.98        2.49     26.89 o
  -1  14  11        0.15      -18.87     19.20 o
   0  14  11      313.18      330.30     36.34 o
   1  14  11       17.96       -5.46     23.65 o
   2  14  11       27.91       35.32     27.41 o
 -14   0  12      146.13      169.72     53.42 o
 -13   0  12      618.91      538.64     73.21 o
 -12   0  12      108.70        0.84     28.39 o
 -11   0  12     1161.88     1200.38    143.11 o
 -10   0  12      388.08      440.48     42.12 o
  -9   0  12      409.61      386.84     49.17 o
  -8   0  12      291.43      303.26     25.00 o
  -7   0  12      319.29      259.42     24.18 o
  -6   0  12       80.60       47.98     16.54 o
  -5   0  12       41.10       41.47     15.64 o
  -4   0  12       92.79       89.13     19.08 o
  -3   0  12      350.70      344.63     23.51 o
  -2   0  12      202.02      151.54     17.29 o
  -1   0  12     3854.13     3679.88     71.92 o
   0   0  12       22.02        6.92     18.33 o
   1   0  12      626.77      633.04     22.99 o
   2   0  12      415.86      420.22     19.82 o
   3   0  12      955.87     1059.06     38.15 o
   4   0  12      233.38      278.00     24.05 o
   5   0  12       80.93       97.81     18.37 o
   6   0  12        0.15        1.15     14.24 o
   7   0  12      221.77      262.32     31.95 o
   8   0  12     1023.55     1084.48     56.93 o
   9   0  12       35.82       32.34     21.67 o
  10   0  12       14.83       10.96     58.42 o
  11   0  12       13.76       45.78     48.11 o
  12   0  12      314.61      591.82     77.71 o
 -14   1  12       13.37        7.60     27.95 o
 -13   1  12       26.96       28.74     24.45 o
 -12   1  12        4.54       20.68     21.63 o
 -11   1  12      110.01       81.48     25.10 o
 -10   1  12      397.28      341.11     26.59 o
  -9   1  12       45.84       33.99     11.63 o
  -8   1  12      162.34      164.22     16.47 o
  -7   1  12      151.13      162.22     14.93 o
  -6   1  12       11.16       13.30      9.28 o
  -5   1  12      537.59      569.67     21.41 o
  -4   1  12      580.97      576.30     25.58 o
  -3   1  12      316.54      354.34     16.76 o
  -2   1  12      376.69      352.00     16.25 o
  -1   1  12      421.59      409.75     16.93 o
   0   1  12      178.41      177.51     10.49 o
   1   1  12       43.21       73.45      7.82 o
   2   1  12     1721.83     1799.58     36.39 o
   3   1  12       97.30       89.24     11.75 o
   4   1  12      145.62      133.07     18.89 o
   5   1  12      546.36      512.71     27.53 o
   6   1  12      110.42      130.63     14.67 o
   7   1  12      112.89       87.66     16.14 o
   8   1  12      847.48      910.40     44.23 o
   9   1  12      390.36      395.92     29.62 o
  10   1  12      927.99      988.80     42.78 o
  11   1  12       19.29       27.98     19.71 o
  12   1  12       93.11      194.77     41.31 o
 -14   2  12       72.48       88.09     33.02 o
 -13   2  12      182.38      180.09     35.73 o
 -12   2  12       11.20        9.09     20.45 o
 -11   2  12        7.50       17.88     16.35 o
 -10   2  12      133.45      124.82     17.74 o
  -9   2  12      489.49      485.25     23.35 o
  -8   2  12      134.27      160.23     19.88 o
  -7   2  12     1471.80     1396.64     37.69 o
  -6   2  12      205.76      211.99     15.90 o
  -5   2  12      125.77      131.81     16.08 o
  -4   2  12      728.52      684.67     22.16 o
  -3   2  12      218.65      230.28     15.30 o
  -2   2  12       29.47       33.32      8.82 o
  -1   2  12      433.91      477.18     26.66 o
   0   2  12       28.95       26.57      6.88 o
   1   2  12        0.20       -6.99      6.99 o
   2   2  12      811.86      809.26     20.65 o
   3   2  12        1.10        0.20      9.88 o
   4   2  12       13.36       23.28      9.59 o
   5   2  12      623.76      618.12     22.90 o
   6   2  12       61.68       24.84     12.07 o
   7   2  12      392.41      378.60     36.28 o
   8   2  12       49.13       29.84     13.82 o
   9   2  12        3.35       -0.48     23.71 o
  10   2  12        4.60       17.91     21.77 o
  11   2  12       75.86       92.06     56.66 o
  12   2  12       12.58       15.86     29.27 o
 -14   3  12      133.12      180.23     38.54 o
 -13   3  12        7.38       19.69     33.56 o
 -12   3  12      385.09      403.14     45.99 o
 -11   3  12       46.74      134.73     42.86 o
 -10   3  12        2.04       10.57     12.39 o
  -9   3  12       23.02       13.13     11.44 o
  -8   3  12      775.53      643.77     25.51 o
  -7   3  12      332.35      324.57     19.55 o
  -6   3  12       68.52       49.56     13.00 o
  -5   3  12       59.77       60.94     11.17 o
  -4   3  12      722.26      700.75     26.49 o
  -3   3  12       14.29       20.10     10.36 o
  -2   3  12      743.39      778.80     21.38 o
  -1   3  12       97.85       71.90     13.65 o
   0   3  12       10.17       21.54     11.13 o
   1   3  12     1020.73     1064.75     28.32 o
   2   3  12        5.76       14.90      9.61 o
   3   3  12     1260.86     1201.89     30.79 o
   4   3  12      983.15      949.31     28.26 o
   5   3  12      236.52      218.69     24.25 o
   6   3  12       20.65       25.85     14.73 o
   7   3  12      355.65      417.69     29.23 o
   8   3  12      189.70      164.91     23.56 o
   9   3  12      132.37      112.05     25.37 o
  10   3  12      205.08      272.32     68.34 o
  11   3  12       37.90       50.72     29.93 o
  12   3  12      391.65      470.66     57.97 o
 -14   4  12       20.70      -12.34     23.95 o
 -13   4  12       41.36       85.35     31.83 o
 -12   4  12      102.48       86.58     29.28 o
 -11   4  12        1.00        8.50     14.74 o
 -10   4  12      188.98      179.26     22.98 o
  -9   4  12       29.10       32.67     13.92 o
  -8   4  12      166.03      150.38     16.55 o
  -7   4  12       57.00       55.22     15.28 o
  -6   4  12      285.85      300.91     19.25 o
  -5   4  12       84.56       98.07     14.17 o
  -4   4  12       18.26       14.89      8.79 o
  -3   4  12       40.38       24.09     12.20 o
  -2   4  12      101.36       84.10     16.88 o
  -1   4  12      398.40      433.43     22.42 o
   0   4  12      995.25     1035.01     31.43 o
   1   4  12      248.78      217.64     16.11 o
   2   4  12       53.35       59.74     12.21 o
   3   4  12     1187.57     1092.50     30.15 o
   4   4  12      207.00      236.51     19.91 o
   5   4  12     1443.51     1402.79     44.74 o
   6   4  12      212.71      193.76     23.14 o
   7   4  12       10.23       -6.20     19.60 o
   8   4  12        5.80       16.88     15.53 o
   9   4  12       39.25       19.14     19.06 o
  10   4  12       49.51       48.70     31.26 o
  11   4  12        7.71       21.29     26.73 o
  12   4  12        4.72        3.09     41.95 o
 -13   5  12       24.77       20.27     37.03 o
 -12   5  12        5.91       31.85     25.14 o
 -11   5  12       48.26       37.18     22.45 o
 -10   5  12       40.55       17.97     19.98 o
  -9   5  12       39.10       35.06     13.40 o
  -8   5  12      112.81      120.78     17.22 o
  -7   5  12      132.46      135.86     18.31 o
  -6   5  12     2002.81     1878.20     41.22 o
  -5   5  12       42.36       56.23     16.71 o
  -4   5  12       32.82       18.72     12.66 o
  -3   5  12      475.45      466.38     23.55 o
  -2   5  12        7.91        5.60     11.88 o
  -1   5  12     1477.81     1446.38     37.40 o
   0   5  12     1383.82     1293.95     36.14 o
   1   5  12      393.98      385.05     24.59 o
   2   5  12     1428.24     1409.35     34.21 o
   3   5  12     4604.73     4416.34     65.66 o
   4   5  12      850.88      838.56     31.28 o
   5   5  12        6.29       -0.23     15.33 o
   6   5  12        1.94       10.58     14.61 o
   7   5  12      104.84      105.97     21.73 o
   8   5  12       35.10       31.51     17.64 o
   9   5  12      133.32      150.60     33.21 o
  10   5  12       66.60       73.49     29.89 o
  11   5  12      318.53      385.82     54.06 o
 -13   6  12        6.42       16.40     28.67 o
 -12   6  12      401.07      478.37     37.08 o
 -11   6  12      215.30      230.01     27.70 o
 -10   6  12       16.70        6.52     16.48 o
  -9   6  12      140.65      131.29     31.23 o
  -8   6  12      608.14      611.07     35.73 o
  -7   6  12     1200.76     1085.30     43.80 o
  -6   6  12       30.47       33.92     16.06 o
  -5   6  12      499.91      581.24     29.88 o
  -4   6  12        0.42       -6.18     19.38 o
  -3   6  12      598.85      589.47     27.18 o
  -2   6  12       17.93        7.30     11.95 o
  -1   6  12      313.57      287.80     28.79 o
   0   6  12      783.28      766.24     30.94 o
   1   6  12       10.88       14.45     10.53 o
   2   6  12       55.61       80.19     16.05 o
   3   6  12     1787.96     1734.85     44.82 o
   4   6  12      494.67      481.09     27.12 o
   5   6  12        1.67        4.86     13.10 o
   6   6  12       13.17       10.76     16.75 o
   7   6  12       23.06       19.71     17.02 o
   8   6  12      109.81      121.88     26.87 o
   9   6  12        0.68       -2.39     20.35 o
  10   6  12       90.98       58.39     28.53 o
  11   6  12        5.79       -2.82     27.30 o
 -12   7  12        1.23       24.82     24.95 o
 -11   7  12       14.34       41.40     25.16 o
 -10   7  12        0.57      -20.31     20.31 o
  -9   7  12       55.94       50.90     21.40 o
  -8   7  12      158.62      127.45     27.00 o
  -7   7  12       80.24       77.86     20.39 o
  -6   7  12      722.14      700.66     38.18 o
  -5   7  12      584.63      607.04     36.53 o
  -4   7  12     1782.82     1664.54     52.00 o
  -3   7  12       24.01        4.36     16.30 o
  -2   7  12      108.71      126.59     19.69 o
  -1   7  12      525.61      531.42     30.44 o
   0   7  12      495.03      483.44     25.35 o
   1   7  12      190.19      161.67     16.45 o
   2   7  12       72.40       72.83     15.34 o
   3   7  12       18.15       22.40     13.85 o
   4   7  12      343.56      337.80     25.20 o
   5   7  12     1544.37     1599.08     46.86 o
   6   7  12       24.73        8.70     17.68 o
   7   7  12      141.40      194.98     31.71 o
   8   7  12      442.21      429.68     55.10 o
   9   7  12       51.37       15.03     37.17 o
  10   7  12      121.16       97.50     30.42 o
 -12   8  12       24.66       25.22     26.14 o
 -11   8  12       50.62       35.63     27.14 o
 -10   8  12      436.29      528.78     52.95 o
  -9   8  12      516.83      518.03     45.44 o
  -8   8  12      296.79      316.73     56.32 o
  -7   8  12      166.94      188.38     26.24 o
  -6   8  12      116.14       91.77     24.35 o
  -5   8  12     1032.49     1001.24     43.84 o
  -4   8  12      154.19      161.16     23.79 o
  -3   8  12       41.71       38.19     16.49 o
  -2   8  12      505.89      440.96     28.70 o
  -1   8  12      171.09      180.85     21.82 o
   0   8  12      152.98      107.60     19.18 o
   1   8  12     2712.32     2737.89     59.75 o
   2   8  12      481.08      489.92     28.40 o
   3   8  12        0.32       10.16     13.51 o
   4   8  12      240.91      287.53     25.20 o
   5   8  12      141.22      109.63     20.03 o
   6   8  12      166.28      167.98     26.24 o
   7   8  12      292.27      328.25     39.48 o
   8   8  12       16.04      -16.86     21.87 o
   9   8  12        2.31      -28.83     38.48 o
  10   8  12        9.72        7.93     26.07 o
 -11   9  12      109.36      146.26     34.61 o
 -10   9  12       25.18       23.05     34.50 o
  -9   9  12       15.77       59.76     27.46 o
  -8   9  12      258.13      242.08     35.83 o
  -7   9  12       11.13       15.64     21.00 o
  -6   9  12       19.43       20.98     18.44 o
  -5   9  12       81.63       90.53     22.33 o
  -4   9  12        0.00       -8.37     15.96 o
  -3   9  12      143.26      171.01     24.35 o
  -2   9  12       34.64       44.98     21.38 o
  -1   9  12       59.23       72.02     20.32 o
   0   9  12      146.60      117.57     25.41 o
   1   9  12     1123.17     1203.03     41.40 o
   2   9  12       27.21       34.66     15.02 o
   3   9  12        6.46        8.15     14.31 o
   4   9  12      253.44      315.69     26.84 o
   5   9  12        4.89       -6.61     13.68 o
   6   9  12        5.12       21.32     22.14 o
   7   9  12      192.35      126.24     30.14 o
   8   9  12       55.46       41.00     39.03 o
   9   9  12      421.42      473.78     49.58 o
 -10  10  12       69.08      100.84     32.10 o
  -9  10  12        6.09        3.17     22.40 o
  -8  10  12      102.48      126.75     36.86 o
  -7  10  12       44.24       22.14     22.27 o
  -6  10  12      222.00      261.07     36.58 o
  -5  10  12        3.78      -14.28     20.45 o
  -4  10  12      179.55      146.80     29.25 o
  -3  10  12      430.79      459.28     55.16 o
  -2  10  12       16.69       17.35     18.76 o
  -1  10  12      134.56      101.02     25.74 o
   0  10  12       71.12       59.84     16.46 o
   1  10  12      196.06      161.57     22.05 o
   2  10  12       48.31       60.15     17.89 o
   3  10  12      266.00      290.48     30.03 o
   4  10  12        0.03       -0.47     15.67 o
   5  10  12       29.10       31.95     20.26 o
   6  10  12      111.12       91.27     38.80 o
   7  10  12      151.49      159.52     33.99 o
   8  10  12        4.07      -27.14     27.14 o
  -9  11  12       40.94       59.92     28.47 o
  -8  11  12      141.16      102.49     32.10 o
  -7  11  12       91.29       99.24     30.11 o
  -6  11  12       83.67       59.61     24.82 o
  -5  11  12       93.84       98.40     39.51 o
  -4  11  12       70.90       51.77     22.47 o
  -3  11  12       41.50       30.79     19.90 o
  -2  11  12       11.28        1.51     18.65 o
  -1  11  12        2.76        6.57     18.78 o
   0  11  12      386.25      381.95     52.55 o
   1  11  12      204.47      210.51     24.68 o
   2  11  12       17.00       14.28     14.90 o
   3  11  12      282.90      254.50     27.03 o
   4  11  12       28.33       51.81     20.69 o
   5  11  12      152.16      103.03     24.05 o
   6  11  12        7.88       -2.11     22.58 o
   7  11  12        0.38       10.72     25.10 o
  -8  12  12      272.16      228.17     56.46 o
  -7  12  12        3.69       13.76     26.49 o
  -6  12  12       15.98       18.73     25.01 o
  -5  12  12        3.60       26.18     25.51 o
  -4  12  12      182.01      193.65     33.21 o
  -3  12  12       62.63       32.53     28.99 o
  -2  12  12       15.79       52.79     24.48 o
  -1  12  12       10.66       28.53     19.42 o
   0  12  12       78.57       47.45     21.10 o
   1  12  12      160.40      188.32     27.12 o
   2  12  12        0.02        2.14     16.75 o
   3  12  12      181.25      193.42     30.47 o
   4  12  12        3.28       -0.95     19.96 o
   5  12  12        7.50       21.31     23.61 o
   6  12  12      171.72      172.86     36.72 o
  -6  13  12      110.64      147.68     34.58 o
  -5  13  12      128.37      129.92     48.65 o
  -4  13  12      144.64      131.86     33.13 o
  -3  13  12      128.61      105.32     34.40 o
  -2  13  12       28.04       60.33     28.78 o
  -1  13  12       28.86       41.96     22.87 o
   0  13  12      161.77      177.07     41.58 o
   1  13  12       13.26       18.36     20.20 o
   2  13  12       98.88      107.85     26.24 o
   3  13  12       82.66       89.65     32.39 o
   4  13  12       97.43       60.14     34.63 o
  -2  14  12      356.78      380.26     41.58 o
  -1  14  12        0.29       18.66     45.12 o
   0  14  12       33.07       93.66     31.64 o
   1  14  12      197.88       38.29     59.26 o
 -14   1  13        0.14       19.75     27.40 o
 -13   1  13        0.52        5.68     32.33 o
 -12   1  13       54.38       33.43     24.98 o
 -11   1  13      775.26      715.08     38.02 o
 -10   1  13       56.07       51.67     15.97 o
  -9   1  13      839.49      726.57     34.66 o
  -8   1  13      815.59      755.93     29.59 o
  -7   1  13      646.72      597.10     35.86 o
  -6   1  13      555.95      538.31     22.56 o
  -5   1  13     2283.54     2194.03     41.25 o
  -4   1  13     2037.39     2012.59     42.19 o
  -3   1  13        5.19        5.39      9.33 o
  -2   1  13     2538.73     2648.21     53.10 o
  -1   1  13      443.14      497.72     19.36 o
   0   1  13       57.68       57.12      8.59 o
   1   1  13       23.41       17.68      6.63 o
   2   1  13       23.10       17.82      8.04 o
   3   1  13      796.68      813.58     22.32 o
   4   1  13       46.30       37.27      9.87 o
   5   1  13     1618.86     1671.40     40.96 o
   6   1  13      229.23      254.87     19.40 o
   7   1  13      365.74      355.57     23.44 o
   8   1  13      355.86      360.84     37.63 o
   9   1  13       23.82       34.30     14.78 o
  10   1  13        0.07        7.34     21.97 o
  11   1  13      485.30      547.34     45.94 o
  12   1  13       29.34       46.52     30.87 o
 -14   2  13       35.89       26.38     27.59 o
 -13   2  13       59.25       55.00     27.78 o
 -12   2  13      186.12      154.22     33.31 o
 -11   2  13      256.71      228.67     44.72 o
 -10   2  13      705.15      684.33     35.85 o
  -9   2  13        9.16       17.60     11.83 o
  -8   2  13      412.31      399.20     27.00 o
  -7   2  13      203.78      209.44     27.87 o
  -6   2  13      683.92      695.94     24.67 o
  -5   2  13     2718.43     2568.67     44.79 o
  -4   2  13      253.74      287.23     19.00 o
  -3   2  13       69.15       93.67     12.11 o
  -2   2  13     3182.45     3115.19     47.89 o
  -1   2  13        4.85        4.21      8.30 o
   0   2  13     1670.27     1722.56     28.03 o
   1   2  13        0.15        5.40      8.74 o
   2   2  13        0.35       -3.01      9.89 o
   3   2  13      767.41      826.01     26.56 o
   4   2  13     1440.58     1239.90     36.17 o
   5   2  13        0.10        7.34     16.05 o
   6   2  13     1371.55     1362.25     44.73 o
   7   2  13      845.50      836.54     37.83 o
   8   2  13       13.89       23.79     18.71 o
   9   2  13       13.48        3.28     21.13 o
  10   2  13       94.39      127.63     28.59 o
  11   2  13       17.39       99.03     33.94 o
  12   2  13      430.50      534.61     87.33 o
 -14   3  13      194.25      269.49     46.06 o
 -13   3  13        7.84       -2.42     25.79 o
 -12   3  13       70.73       87.44     28.74 o
 -11   3  13        8.35       54.69     25.20 o
 -10   3  13      131.24      113.49     17.17 o
  -9   3  13       82.22       69.49     13.63 o
  -8   3  13        2.11        5.38     10.54 o
  -7   3  13      108.15       84.62     15.08 o
  -6   3  13     1375.45     1259.06     35.74 o
  -5   3  13      588.37      547.78     21.71 o
  -4   3  13      113.74       91.58     12.64 o
  -3   3  13      327.65      328.38     16.68 o
  -2   3  13       30.90       16.18     17.51 o
  -1   3  13        2.25       -8.32     11.19 o
   0   3  13      383.40      370.02     21.55 o
   1   3  13      116.58       93.62     17.26 o
   2   3  13      124.60      134.58     14.53 o
   3   3  13       90.86       79.34     13.49 o
   4   3  13      355.90      342.25     19.82 o
   5   3  13      246.14      224.52     22.94 o
   6   3  13      313.95      313.50     26.28 o
   7   3  13      295.63      304.49     27.80 o
   8   3  13       57.90        8.68     27.20 o
   9   3  13      635.77      656.46     44.75 o
  10   3  13       17.33       51.45     30.70 o
  11   3  13      146.58       85.82     64.85 o
 -13   4  13       23.76       46.47     50.73 o
 -12   4  13      202.35      196.59     36.53 o
 -11   4  13      252.22      267.19     27.01 o
 -10   4  13      276.83      290.84     27.20 o
  -9   4  13      206.07      199.21     19.98 o
  -8   4  13      187.96      208.81     18.41 o
  -7   4  13       43.81       64.16     13.09 o
  -6   4  13      201.66      203.83     18.46 o
  -5   4  13      281.71      307.17     25.26 o
  -4   4  13      295.29      320.37     21.25 o
  -3   4  13     1776.37     1626.91     40.39 o
  -2   4  13      937.82      895.40     35.40 o
  -1   4  13       79.49       65.24     14.64 o
   0   4  13      860.91      808.89     29.49 o
   1   4  13      663.30      660.24     25.04 o
   2   4  13      414.33      413.99     21.39 o
   3   4  13      128.37      122.08     14.78 o
   4   4  13      526.64      547.92     27.36 o
   5   4  13      142.76      122.36     19.19 o
   6   4  13     1138.73     1036.26     41.82 o
   7   4  13       66.95       35.09     18.11 o
   8   4  13      229.43      219.24     26.40 o
   9   4  13      540.92      558.71     37.69 o
  10   4  13        1.93      -17.03     23.21 o
  11   4  13        9.10       20.83     29.21 o
 -13   5  13        0.05      -10.10     24.90 o
 -12   5  13      166.75      110.82     35.62 o
 -11   5  13        4.90       42.12     18.36 o
 -10   5  13        1.88       39.02     16.54 o
  -9   5  13       63.45       98.28     17.34 o
  -8   5  13       64.28       25.56     23.55 o
  -7   5  13       21.70       21.84     13.15 o
  -6   5  13       95.69       70.74     15.50 o
  -5   5  13       42.14       31.84     15.35 o
  -4   5  13      522.44      530.37     25.75 o
  -3   5  13      594.30      628.86     27.61 o
  -2   5  13       20.08       22.71     12.70 o
  -1   5  13       64.22       43.30     13.91 o
   0   5  13       54.93       67.20     15.98 o
   1   5  13      151.98      157.55     15.73 o
   2   5  13     3114.20     2927.47     51.92 o
   3   5  13      510.51      552.05     37.68 o
   4   5  13       83.27       93.95     16.16 o
   5   5  13       55.01       42.12     17.21 o
   6   5  13      102.36       92.31     20.37 o
   7   5  13      346.57      282.73     38.41 o
   8   5  13        0.15       -4.28     15.41 o
   9   5  13       43.99       57.07     24.49 o
  10   5  13       25.05       54.03     28.99 o
  11   5  13      342.63      413.02     55.18 o
 -13   6  13       10.71       -5.54     43.18 o
 -12   6  13       13.65       20.33     22.87 o
 -11   6  13      210.01      217.51     32.24 o
 -10   6  13        2.25       -2.77     26.90 o
  -9   6  13       78.86       87.24     24.65 o
  -8   6  13       28.60       43.97     18.11 o
  -7   6  13      288.95      298.00     28.44 o
  -6   6  13      400.47      420.74     30.43 o
  -5   6  13        0.24       12.28     13.07 o
  -4   6  13       13.00       22.22     14.47 o
  -3   6  13       65.17       48.75     13.77 o
  -2   6  13       23.82       25.83     12.68 o
  -1   6  13      987.13      916.57     40.57 o
   0   6  13       87.87       88.57     15.85 o
   1   6  13        3.09       11.95     10.53 o
   2   6  13      205.95      195.99     17.01 o
   3   6  13      671.35      657.73     32.74 o
   4   6  13      357.16      349.15     34.03 o
   5   6  13      372.27      408.93     27.56 o
   6   6  13        4.60        6.28     20.78 o
   7   6  13        9.12       12.22     18.57 o
   8   6  13        1.00      -14.39     18.97 o
   9   6  13       39.27      -11.31     22.29 o
  10   6  13        0.09      -22.72     22.72 o
 -12   7  13       77.23       82.15     29.39 o
 -11   7  13       19.31       37.11     25.01 o
 -10   7  13       89.66       55.47     25.69 o
  -9   7  13        3.12       30.15     22.04 o
  -8   7  13        2.21       11.54     29.18 o
  -7   7  13       62.75       66.14     20.11 o
  -6   7  13        4.28       -9.82     15.79 o
  -5   7  13      241.52      222.13     25.71 o
  -4   7  13        0.05      -14.40     36.02 o
  -3   7  13       13.22       -8.66     11.53 o
  -2   7  13      228.09      233.78     27.07 o
  -1   7  13        8.54       -6.04      9.06 o
   0   7  13      444.77      429.78     31.65 o
   1   7  13     1323.07     1307.71     35.74 o
   2   7  13       39.90       39.01     17.69 o
   3   7  13      879.54      831.97     34.60 o
   4   7  13       31.37       33.67     15.39 o
   5   7  13       46.95       54.38     17.49 o
   6   7  13      323.20      313.16     29.99 o
   7   7  13      288.64      270.11     35.55 o
   8   7  13      162.58      139.09     30.86 o
   9   7  13      112.33      102.31     38.55 o
  10   7  13      218.25      328.52     43.51 o
 -11   8  13        1.38       24.54     25.17 o
 -10   8  13      406.31      342.86     69.21 o
  -9   8  13      317.16      170.33     32.03 o
  -8   8  13      218.95      176.26     35.24 o
  -7   8  13       51.14       47.92     30.97 o
  -6   8  13        1.26       20.22     18.67 o
  -5   8  13      116.00      149.63     24.72 o
  -4   8  13      420.14      452.17     44.31 o
  -3   8  13      619.82      646.00     42.89 o
  -2   8  13      900.54      860.36     38.39 o
  -1   8  13       25.29       14.83     14.76 o
   0   8  13      272.54      246.47     24.90 o
   1   8  13      573.22      580.78     30.62 o
   2   8  13        2.06        2.61     11.90 o
   3   8  13      456.58      445.47     29.28 o
   4   8  13      731.88      684.83     34.64 o
   5   8  13       26.91       33.81     16.42 o
   6   8  13       48.09       66.16     20.97 o
   7   8  13        0.63        5.83     21.65 o
   8   8  13        0.38      -16.08     21.77 o
   9   8  13       83.84       92.98     30.94 o
 -11   9  13       38.13       44.33     26.94 o
 -10   9  13        0.01       26.78     24.50 o
  -9   9  13       18.01       26.83     29.97 o
  -8   9  13      312.42      303.72     56.92 o
  -7   9  13       64.60       48.17     31.14 o
  -6   9  13      276.23      267.73     35.66 o
  -5   9  13      167.52      174.21     27.00 o
  -4   9  13      695.03      672.51     40.06 o
  -3   9  13      452.21      428.26     45.86 o
  -2   9  13       10.17       16.74     19.68 o
  -1   9  13      661.03      706.46     38.83 o
   0   9  13       54.64       50.06     18.00 o
   1   9  13      201.31      176.81     21.74 o
   2   9  13      143.92      104.51     19.78 o
   3   9  13      234.51      260.11     24.77 o
   4   9  13        1.79       -9.55     13.73 o
   5   9  13       16.56       25.29     16.94 o
   6   9  13        7.85       28.19     22.28 o
   7   9  13        2.39        1.76     22.66 o
   8   9  13        0.37      -19.61     24.43 o
   9   9  13       68.76       89.12     31.37 o
 -10  10  13      165.98      176.18     36.93 o
  -9  10  13       16.46       29.65     26.21 o
  -8  10  13       90.00       72.48     30.28 o
  -7  10  13       16.67       20.13     21.35 o
  -6  10  13      233.44      263.32     58.11 o
  -5  10  13        0.10       -3.44     18.74 o
  -4  10  13      129.02      135.23     25.22 o
  -3  10  13      230.47      258.60     33.92 o
  -2  10  13      328.96      375.34     37.73 o
  -1  10  13      101.66       97.04     26.85 o
   0  10  13      426.98      413.08     29.54 o
   1  10  13      115.60       83.40     23.71 o
   2  10  13      217.30      241.12     25.29 o
   3  10  13        0.48       20.86     15.90 o
   4  10  13      223.47      240.25     29.86 o
   5  10  13      133.96      164.84     28.74 o
   6  10  13       35.68       42.76     26.63 o
   7  10  13       71.36      106.67     32.77 o
   8  10  13       55.53       63.01     30.67 o
  -9  11  13       14.79       11.88     26.48 o
  -8  11  13      170.70      144.39     36.50 o
  -7  11  13       46.37       77.88     30.83 o
  -6  11  13       11.40       10.21     22.94 o
  -5  11  13       77.27       44.82     24.36 o
  -4  11  13      490.81      571.53     41.02 o
  -3  11  13       97.97       60.58     24.28 o
  -2  11  13        4.12        3.89     20.47 o
  -1  11  13       28.39       24.67     21.48 o
   0  11  13      164.69      197.03     27.05 o
   1  11  13      195.20      186.21     24.04 o
   2  11  13       10.54       47.06     18.01 o
   3  11  13       24.21       45.10     19.22 o
   4  11  13        7.78       -2.65     17.17 o
   5  11  13       47.38       54.55     22.21 o
   6  11  13      174.92      182.07     35.89 o
   7  11  13       98.93      110.34     35.02 o
  -7  12  13       20.99       14.39     36.74 o
  -6  12  13       55.81       13.48     26.92 o
  -5  12  13       13.00       77.04     28.38 o
  -4  12  13      117.12      118.30     28.41 o
  -3  12  13      225.95      273.04     38.65 o
  -2  12  13       16.99       34.70     24.09 o
  -1  12  13       47.00       32.31     20.46 o
   0  12  13      273.79      262.88     37.60 o
   1  12  13       55.05       40.22     27.22 o
   2  12  13      331.64      289.28     30.13 o
   3  12  13       77.02       57.99     24.15 o
   4  12  13        0.30       25.66     21.73 o
   5  12  13      153.10      165.37     29.63 o
  -5  13  13       32.11       60.07     28.18 o
  -4  13  13       32.79       52.35     30.89 o
  -3  13  13       20.18       35.29     32.29 o
  -2  13  13       23.50        4.21     25.25 o
  -1  13  13       13.37       16.98     22.95 o
   0  13  13       18.78       15.27     24.51 o
   1  13  13       23.47       -1.78     23.89 o
   2  13  13       15.78       27.64     22.24 o
   3  13  13        1.98       -0.30     19.29 o
 -14   0  14      418.68      435.01     73.01 o
 -13   0  14      109.14       81.13     44.77 o
 -12   0  14      315.49      282.49     44.87 o
 -11   0  14      431.19      472.78     77.24 o
 -10   0  14     1062.08      998.53     58.70 o
  -9   0  14     1093.44     1213.67     62.01 o
  -8   0  14       48.82       21.25     22.71 o
  -7   0  14        3.35       44.77     17.21 o
  -6   0  14     5177.77     4822.27     96.93 o
  -5   0  14       85.08       95.62     19.86 o
  -4   0  14     1001.53      949.72     39.70 o
  -3   0  14      615.16      528.92     36.56 o
  -2   0  14     3391.75     3304.30     72.69 o
  -1   0  14     6025.64     5933.82    104.88 o
   0   0  14      208.24      210.29     17.59 o
   1   0  14     2601.93     2539.18     60.89 o
   2   0  14     1176.68     1171.26     34.47 o
   3   0  14     3656.77     3317.77     74.73 o
   4   0  14      211.35      188.25     42.66 o
   5   0  14     2435.83     2251.40     62.13 o
   6   0  14      645.84      698.84     40.14 o
   7   0  14      137.07      128.51     26.99 o
   8   0  14      296.59      425.02     68.61 o
   9   0  14      264.09      292.04     40.72 o
  10   0  14       32.20      -39.67     39.92 o
  11   0  14     1009.97     1183.89    111.50 o
 -14   1  14       57.37       70.81     32.49 o
 -13   1  14       24.13       33.12     26.75 o
 -12   1  14       12.74       41.45     27.57 o
 -11   1  14       58.99       73.91     18.08 o
 -10   1  14      196.57      209.15     24.45 o
  -9   1  14      426.53      369.89     40.38 o
  -8   1  14      338.99      293.78     24.10 o
  -7   1  14     3408.79     3155.11     58.97 o
  -6   1  14       15.17       -1.52     11.30 o
  -5   1  14      107.15      157.23     15.31 o
  -4   1  14       56.15       76.63     12.68 o
  -3   1  14      262.06      268.89     16.57 o
  -2   1  14      585.22      584.55     21.48 o
  -1   1  14      206.33      213.95     19.56 o
   0   1  14      115.19      104.10     14.07 o
   1   1  14      138.39      138.39     13.01 o
   2   1  14      235.54      215.51     13.83 o
   3   1  14     1490.30     1552.89     33.70 o
   4   1  14      562.53      554.26     22.48 o
   5   1  14      331.62      358.14     22.56 o
   6   1  14      382.33      396.28     35.08 o
   7   1  14      490.50      483.96     31.93 o
   8   1  14      105.47       77.41     22.24 o
   9   1  14       93.84       87.30     33.63 o
  10   1  14      109.16      118.65     30.00 o
  11   1  14        0.38       22.02     25.48 o
 -13   2  14       65.83       39.06     36.36 o
 -12   2  14      301.08      205.94     37.91 o
 -11   2  14       67.87       83.39     31.94 o
 -10   2  14        0.34        2.94     14.43 o
  -9   2  14      242.14      235.87     23.63 o
  -8   2  14      542.91      481.95     25.65 o
  -7   2  14        1.61        2.56     10.41 o
  -6   2  14      735.30      721.06     25.81 o
  -5   2  14     1264.38     1243.27     31.71 o
  -4   2  14      801.48      767.03     28.71 o
  -3   2  14      198.71      215.73     15.34 o
  -2   2  14      469.51      433.29     19.12 o
  -1   2  14       82.17       60.50     16.03 o
   0   2  14       12.91       15.36     12.44 o
   1   2  14     1018.34      990.90     33.31 o
   2   2  14       28.29       23.30     10.62 o
   3   2  14     1384.39     1357.59     34.13 o
   4   2  14      485.20      535.67     35.27 o
   5   2  14      170.38      160.68     20.89 o
   6   2  14       21.05       10.48     13.69 o
   7   2  14      469.31      441.11     31.08 o
   8   2  14       74.26       53.11     21.82 o
   9   2  14      262.26      280.07     50.67 o
  10   2  14        8.90       36.86     25.38 o
  11   2  14        5.01       18.26     30.66 o
 -13   3  14      267.75      178.68     40.59 o
 -12   3  14        9.97       41.03     25.94 o
 -11   3  14        7.06        7.00     21.13 o
 -10   3  14      114.05      108.57     15.07 o
  -9   3  14       20.76       19.23     12.35 o
  -8   3  14       35.68       52.64     14.37 o
  -7   3  14      756.28      684.61     29.26 o
  -6   3  14       12.44       -5.28     10.48 o
  -5   3  14      907.76      805.21     25.98 o
  -4   3  14       10.51        5.89     12.25 o
  -3   3  14       35.85       55.87     17.40 o
  -2   3  14      497.15      524.32     25.64 o
  -1   3  14      265.02      259.63     20.73 o
   0   3  14       84.39       90.22     16.10 o
   1   3  14      406.09      422.80     21.49 o
   2   3  14       47.89       29.64     18.03 o
   3   3  14      460.35      389.77     21.20 o
   4   3  14      294.76      314.70     19.74 o
   5   3  14     1331.99     1318.08     58.11 o
   6   3  14       18.13      -17.06     17.06 o
   7   3  14      264.98      333.77     34.93 o
   8   3  14        6.90       10.19     17.52 o
   9   3  14        1.72      -11.78     18.94 o
  10   3  14       12.02       34.44     27.38 o
  11   3  14       10.17       20.86     42.05 o
 -13   4  14        1.81      -21.17     25.09 o
 -12   4  14        2.03       -3.03     23.87 o
 -11   4  14       89.83       89.90     25.05 o
 -10   4  14        2.79       10.55     19.15 o
  -9   4  14      480.77      586.44     30.45 o
  -8   4  14      659.42      720.06     31.50 o
  -7   4  14      179.63      204.81     26.50 o
  -6   4  14     1290.16     1324.65     49.04 o
  -5   4  14      759.08      712.23     38.46 o
  -4   4  14      294.14      285.90     21.34 o
  -3   4  14       34.27       26.02     13.89 o
  -2   4  14      378.14      389.87     23.70 o
  -1   4  14     2414.18     2187.76     48.58 o
   0   4  14      610.83      575.25     31.67 o
   1   4  14      127.20      103.51     14.82 o
   2   4  14      101.21      104.20     13.90 o
   3   4  14     1499.01     1486.28     36.77 o
   4   4  14        0.22        1.97     11.77 o
   5   4  14        8.85       -3.38     19.78 o
   6   4  14      903.63      964.64     41.71 o
   7   4  14       99.33      111.59     22.27 o
   8   4  14       44.49       29.65     18.95 o
   9   4  14      158.85      206.54     31.56 o
  10   4  14        6.65        3.21     24.16 o
  11   4  14        1.17        5.48     38.11 o
 -13   5  14       20.14       94.53     51.10 o
 -12   5  14      152.01      217.31     57.97 o
 -11   5  14       58.64       54.15     22.86 o
 -10   5  14        6.81       10.26     22.78 o
  -9   5  14      351.94      321.89     29.46 o
  -8   5  14      368.40      414.11     31.73 o
  -7   5  14        7.52        3.10     13.88 o
  -6   5  14      259.00      258.20     25.57 o
  -5   5  14        0.64       13.96     13.80 o
  -4   5  14      134.02      143.14     17.17 o
  -3   5  14      848.85      793.92     31.49 o
  -2   5  14      501.34      550.47     30.97 o
  -1   5  14       57.83       44.33     15.19 o
   0   5  14       78.02       69.09     14.98 o
   1   5  14        5.70        3.83     10.50 o
   2   5  14      141.98      129.38     16.02 o
   3   5  14       72.39       60.22     15.47 o
   4   5  14        6.48        3.13     11.57 o
   5   5  14       94.43       80.65     20.13 o
   6   5  14      241.68      204.79     25.13 o
   7   5  14        5.04       -1.75     16.17 o
   8   5  14      171.41      176.16     30.45 o
   9   5  14        0.02        4.77     20.40 o
  10   5  14        2.76       38.80     28.74 o
 -12   6  14      301.18      325.69     40.10 o
 -11   6  14      129.38      114.21     29.26 o
 -10   6  14        5.94       52.49     22.91 o
  -9   6  14      317.14      300.77     39.80 o
  -8   6  14       45.73       71.53     19.33 o
  -7   6  14       78.33      105.07     21.49 o
  -6   6  14      457.77      512.61     39.48 o
  -5   6  14      772.64      765.27     38.95 o
  -4   6  14       83.45       77.42     18.77 o
  -3   6  14     3952.35     3712.25     67.86 o
  -2   6  14      569.33      537.00     27.34 o
  -1   6  14       26.47       16.41     12.58 o
   0   6  14      910.46      810.64     31.41 o
   1   6  14      969.17      902.72     29.86 o
   2   6  14       25.43       13.02     11.01 o
   3   6  14     2030.42     1936.41     50.05 o
   4   6  14       25.66       19.69     13.87 o
   5   6  14      669.63      681.29     55.55 o
   6   6  14       33.65       28.71     19.04 o
   7   6  14       82.42       95.68     28.15 o
   8   6  14      197.60      290.22     37.88 o
   9   6  14       18.35       26.99     31.05 o
  10   6  14       37.43       39.89     32.75 o
 -12   7  14       61.95       61.78     28.32 o
 -11   7  14      115.99       89.95     42.21 o
 -10   7  14      339.22      294.25     38.09 o
  -9   7  14      467.19      551.86     45.33 o
  -8   7  14      436.71      430.46     33.82 o
  -7   7  14       52.85       75.49     20.99 o
  -6   7  14        0.08       -0.73     16.15 o
  -5   7  14      523.00      528.87     40.57 o
  -4   7  14      474.16      449.03     41.78 o
  -3   7  14      294.33      330.16     48.38 o
  -2   7  14      140.39      146.85     18.97 o
  -1   7  14      903.80      785.53     31.98 o
   0   7  14        0.60       -3.34     11.35 o
   1   7  14       52.56       55.64     12.76 o
   2   7  14       96.38       75.10     25.20 o
   3   7  14      197.43      187.21     21.83 o
   4   7  14      131.91      103.63     18.85 o
   5   7  14      860.31      891.19     38.81 o
   6   7  14       50.90       68.95     20.86 o
   7   7  14       81.90       92.11     23.49 o
   8   7  14      257.01      272.75     38.78 o
   9   7  14        7.06        7.64     24.33 o
 -11   8  14       16.49       22.16     25.95 o
 -10   8  14      118.65      157.63     52.21 o
  -9   8  14        0.47       25.84     23.40 o
  -8   8  14      438.41      461.57     43.65 o
  -7   8  14      571.93      590.27     38.85 o
  -6   8  14      131.31      118.36     23.90 o
  -5   8  14        6.73       25.74     20.24 o
  -4   8  14      780.14      909.50     50.51 o
  -3   8  14      243.76      249.15     32.15 o
  -2   8  14        5.08        0.42     15.14 o
  -1   8  14     1116.31     1127.62     65.92 o
   0   8  14       15.70       36.75     17.47 o
   1   8  14      567.48      584.02     31.90 o
   2   8  14        0.46        3.95     14.66 o
   3   8  14      670.83      657.44     34.15 o
   4   8  14       30.51       45.73     16.99 o
   5   8  14      215.79      181.08     23.87 o
   6   8  14       10.09       15.12     19.19 o
   7   8  14       54.25       35.12     26.66 o
   8   8  14       24.75       10.13     27.01 o
   9   8  14       29.84       57.40     29.21 o
 -10   9  14       17.72       37.98     27.56 o
  -9   9  14       64.57       83.22     28.73 o
  -8   9  14       35.30       33.32     23.87 o
  -7   9  14      337.14      358.00     41.10 o
  -6   9  14      136.40      141.51     26.62 o
  -5   9  14       95.57      124.61     24.40 o
  -4   9  14        9.86       27.62     22.82 o
  -3   9  14       54.31       83.47     23.79 o
  -2   9  14      156.48      157.03     28.74 o
  -1   9  14      307.49      254.35     27.17 o
   0   9  14      153.95      134.08     20.78 o
   1   9  14      246.29      283.87     28.43 o
   2   9  14        1.11       15.72     18.48 o
   3   9  14        1.55       24.07     15.68 o
   4   9  14       10.46       16.49     17.14 o
   5   9  14      275.54      286.70     29.08 o
   6   9  14       17.62       60.75     27.50 o
   7   9  14      204.59      229.88     36.67 o
   8   9  14       60.40       64.68     30.50 o
  -9  10  14        3.34       39.46     27.50 o
  -8  10  14        4.04       -4.26     21.39 o
  -7  10  14       38.08       20.03     27.54 o
  -6  10  14      289.61      255.24     32.21 o
  -5  10  14       44.96       25.24     21.52 o
  -4  10  14        9.87       23.49     21.25 o
  -3  10  14        8.78        0.37     19.83 o
  -2  10  14       37.46       52.72     21.86 o
  -1  10  14       40.83       59.49     22.27 o
   0  10  14       71.29       92.31     21.51 o
   1  10  14      494.87      558.29     34.29 o
   2  10  14       45.40       57.41     18.37 o
   3  10  14       72.48       48.27     27.07 o
   4  10  14        4.06      -15.15     15.90 o
   5  10  14       31.68       30.36     20.34 o
   6  10  14       25.13       34.89     29.86 o
   7  10  14       20.12      -18.55     30.09 o
  -8  11  14       54.27       22.66     27.25 o
  -7  11  14        0.34       20.36     26.20 o
  -6  11  14        0.34       -7.21     22.95 o
  -5  11  14      215.38      217.30     54.06 o
  -4  11  14       37.84       15.16     41.58 o
  -3  11  14        0.40       21.80     22.66 o
  -2  11  14      217.02      209.56     33.63 o
  -1  11  14     1247.24     1266.41     60.73 o
   0  11  14      393.27      365.70     34.92 o
   1  11  14        1.64        9.58     17.76 o
   2  11  14       12.01       -3.35     17.11 o
   3  11  14       38.87       16.83     18.89 o
   4  11  14      116.02       60.51     23.59 o
   5  11  14      244.35      233.63     33.98 o
   6  11  14      280.99      324.53     57.97 o
  -7  12  14      113.88       65.51     40.73 o
  -6  12  14       44.87       60.85     28.63 o
  -5  12  14       34.08       94.61     34.94 o
  -4  12  14      109.13       79.80     30.27 o
  -3  12  14      206.06      220.81     36.13 o
  -2  12  14       24.39       17.62     25.06 o
  -1  12  14        8.45       22.87     19.89 o
   0  12  14       12.91        5.20     18.92 o
   1  12  14      955.78      900.43     50.52 o
   2  12  14        0.47       16.35     29.87 o
   3  12  14      158.95      177.32     29.67 o
   4  12  14       19.35       16.61     24.17 o
  -4  13  14       37.60       63.00     71.95 o
  -3  13  14      125.81       69.33     30.30 o
  -2  13  14       39.70      -10.62     24.68 o
  -1  13  14       19.67       23.10     25.87 o
   0  13  14        1.09       15.05     22.28 o
   1  13  14       54.74       59.56     27.37 o
   2  13  14      256.07      353.25     49.81 o
 -13   1  15        8.04       22.62     26.28 o
 -12   1  15        1.53        8.51     15.57 o
 -11   1  15      621.45      627.53     39.18 o
 -10   1  15        0.20       16.67     14.09 o
  -9   1  15       41.55       18.65     14.40 o
  -8   1  15      812.65      840.96     32.64 o
  -7   1  15      528.03      515.63     25.90 o
  -6   1  15      451.16      482.99     24.53 o
  -5   1  15     1041.29      942.02     31.71 o
  -4   1  15      158.45      134.06     14.72 o
  -3   1  15     1321.38     1277.50     32.20 o
  -2   1  15      675.49      692.83     23.94 o
  -1   1  15      400.23      408.30     19.42 o
   0   1  15       24.27       21.18     11.66 o
   1   1  15      379.50      370.46     17.00 o
   2   1  15     1539.49     1558.11     54.76 o
   3   1  15      275.05      291.54     21.89 o
   4   1  15      217.76      216.51     20.23 o
   5   1  15      309.29      361.86     24.32 o
   6   1  15      289.90      347.91     34.99 o
   7   1  15       11.45        4.06     16.63 o
   8   1  15      154.55      155.24     27.45 o
   9   1  15        6.29        0.19     33.06 o
  10   1  15      365.58      443.68     43.49 o
  11   1  15      145.18       81.26     79.15 o
 -13   2  15        1.50      -13.12     23.87 o
 -12   2  15      348.80      396.95     46.71 o
 -11   2  15        0.06       53.07     16.76 o
 -10   2  15      320.53      350.06     28.64 o
  -9   2  15      138.34      129.02     19.91 o
  -8   2  15      324.56      304.83     22.47 o
  -7   2  15     1526.86     1425.38     40.19 o
  -6   2  15      664.63      650.44     25.10 o
  -5   2  15       54.39       50.52     12.49 o
  -4   2  15      829.50      761.56     28.58 o
  -3   2  15     1876.62     1822.24     56.47 o
  -2   2  15      369.34      329.33     28.91 o
  -1   2  15        0.21        5.69     12.75 o
   0   2  15     1127.27     1037.05     46.41 o
   1   2  15      160.77      170.36     19.83 o
   2   2  15     3526.17     3271.12     61.79 o
   3   2  15      409.51      412.44     24.45 o
   4   2  15      463.61      397.74     31.78 o
   5   2  15       10.09       -1.90     14.94 o
   6   2  15      128.50      116.20     21.41 o
   7   2  15     1300.75     1471.39     50.38 o
   8   2  15      173.35      189.38     29.26 o
   9   2  15       51.32       92.56     26.38 o
  10   2  15      105.09      105.79     30.11 o
  11   2  15        8.45       24.89     30.22 o
 -13   3  15        9.96       25.51     28.94 o
 -12   3  15      169.48       95.02     35.15 o
 -11   3  15      106.85      113.62     23.76 o
 -10   3  15        3.06       22.18     12.99 o
  -9   3  15        4.65       14.68     12.62 o
  -8   3  15      187.02      167.08     19.15 o
  -7   3  15       84.04      155.70     24.56 o
  -6   3  15      364.08      327.95     26.05 o
  -5   3  15       85.84       51.19     14.83 o
  -4   3  15      485.04      426.29     25.15 o
  -3   3  15     2544.47     2360.73     59.31 o
  -2   3  15      278.56      233.64     20.85 o
  -1   3  15        9.14      -12.14     12.14 o
   0   3  15        0.15        1.73     13.81 o
   1   3  15      155.50      187.87     21.15 o
   2   3  15      177.02      163.06     16.88 o
   3   3  15     1409.21     1221.69     33.53 o
   4   3  15      145.89      121.09     15.77 o
   5   3  15      509.20      530.06     32.77 o
   6   3  15      375.58      350.18     29.82 o
   7   3  15       22.74       46.27     18.27 o
   8   3  15      222.93      232.94     31.15 o
   9   3  15        8.56       26.31     20.12 o
  10   3  15       18.02       18.35     24.44 o
  11   3  15      635.55      822.38     76.03 o
 -13   4  15       19.17       15.24     42.69 o
 -12   4  15      153.10       84.09     46.45 o
 -11   4  15        2.95       28.34     35.57 o
 -10   4  15      228.17      313.01     32.51 o
  -9   4  15      524.84      600.87     49.96 o
  -8   4  15       24.68       38.30     16.16 o
  -7   4  15     1356.07     1240.83     46.74 o
  -6   4  15       72.64       80.63     18.48 o
  -5   4  15       27.68       27.21     15.01 o
  -4   4  15     1894.23     1658.60     43.04 o
  -3   4  15      626.47      507.96     26.54 o
  -2   4  15      948.30      826.33     32.25 o
  -1   4  15     1689.74     1564.92     42.34 o
   0   4  15      521.28      489.73     26.12 o
   1   4  15       52.53       48.28     12.98 o
   2   4  15     2748.46     2459.19     48.12 o
   3   4  15       35.46       20.18     11.24 o
   4   4  15      469.78      476.20     26.79 o
   5   4  15      310.19      390.52     33.10 o
   6   4  15       72.92       85.33     21.37 o
   7   4  15       11.61       19.71     19.31 o
   8   4  15      333.92      280.35     30.28 o
   9   4  15      171.28      138.81     30.43 o
  10   4  15       95.08       93.73     36.59 o
 -12   5  15        3.20      -32.60     32.60 o
 -11   5  15        1.04       46.69     28.96 o
 -10   5  15      343.08      332.37     43.90 o
  -9   5  15       46.33       64.64     26.55 o
  -8   5  15       19.95        6.75     15.31 o
  -7   5  15       11.11       34.93     15.40 o
  -6   5  15      462.89      427.96     31.30 o
  -5   5  15        6.26        7.99     13.79 o
  -4   5  15        2.81      -10.07     11.52 o
  -3   5  15       18.18       16.38     16.57 o
  -2   5  15      680.00      661.69     33.94 o
  -1   5  15     1771.78     1571.85     42.81 o
   0   5  15     1882.24     1723.52     44.72 o
   1   5  15      130.52      132.02     15.71 o
   2   5  15       79.12       49.80     15.79 o
   3   5  15        3.91       -4.10     15.86 o
   4   5  15      536.38      514.58     29.15 o
   5   5  15        3.30       -0.42     16.08 o
   6   5  15        0.07      -12.94     14.91 o
   7   5  15        0.02       10.48     18.44 o
   8   5  15       39.02        7.77     18.52 o
   9   5  15       52.56       72.76     27.94 o
  10   5  15      140.46      178.16     41.27 o
 -12   6  15        0.00       41.39     30.69 o
 -11   6  15       17.85       55.88     41.92 o
 -10   6  15       18.02       30.48     23.38 o
  -9   6  15        4.11       42.80     25.86 o
  -8   6  15       47.21       54.53     22.05 o
  -7   6  15        9.45        8.39     24.22 o
  -6   6  15       19.01       27.52     16.48 o
  -5   6  15      808.31      833.65     40.53 o
  -4   6  15        0.37       -7.90     13.51 o
  -3   6  15        0.32        4.56     12.40 o
  -2   6  15       83.16       71.00     15.74 o
  -1   6  15      163.71      178.84     19.47 o
   0   6  15      254.63      237.04     21.29 o
   1   6  15        0.45        7.59     10.41 o
   2   6  15       48.42       22.66     11.97 o
   3   6  15      718.05      709.35     33.42 o
   4   6  15      215.47      195.99     22.32 o
   5   6  15        2.48      -13.91     13.91 o
   6   6  15       75.59       75.88     22.76 o
   7   6  15       20.99       14.92     19.81 o
   8   6  15      187.88      195.93     32.26 o
   9   6  15      136.74      165.85     32.93 o
 -11   7  15        1.93        0.62     23.42 o
 -10   7  15       29.74       30.88     25.85 o
  -9   7  15      458.42      471.47     47.40 o
  -8   7  15        1.60       12.00     26.81 o
  -7   7  15      296.45      271.51     34.58 o
  -6   7  15       98.00      103.71     25.12 o
  -5   7  15      277.62      312.86     35.20 o
  -4   7  15      315.84      285.05     28.65 o
  -3   7  15      106.17      107.12     20.31 o
  -2   7  15        0.29       15.47     12.39 o
  -1   7  15      659.75      658.61     31.07 o
   0   7  15       39.78       11.01     14.43 o
   1   7  15      685.59      621.75     28.46 o
   2   7  15       27.02       33.35     15.33 o
   3   7  15       49.17       56.84     17.21 o
   4   7  15        0.00        9.26     14.15 o
   5   7  15      276.65      340.00     28.32 o
   6   7  15       12.71      -17.62     17.62 o
   7   7  15        6.55       -2.39     20.32 o
   8   7  15      111.60       71.78     27.73 o
   9   7  15        9.73       25.24     26.68 o
 -11   8  15        3.22        2.22     37.98 o
 -10   8  15       14.98       13.72     31.62 o
  -9   8  15        2.38       24.59     24.33 o
  -8   8  15        3.26       -3.69     20.86 o
  -7   8  15       80.89       67.38     27.95 o
  -6   8  15       64.46       44.62     23.32 o
  -5   8  15       70.82       32.67     20.54 o
  -4   8  15     1373.55     1341.29     59.33 o
  -3   8  15      497.54      471.33     39.70 o
  -2   8  15      752.36      719.05     46.27 o
  -1   8  15       11.52       -5.36     22.92 o
   0   8  15      103.33       90.35     22.55 o
   1   8  15       69.62       60.41     16.58 o
   2   8  15      432.94      427.21     29.62 o
   3   8  15        0.23       21.68     15.58 o
   4   8  15      711.31      751.06     37.88 o
   5   8  15        3.81      -14.88     14.88 o
   6   8  15        3.19      -15.65     19.21 o
   7   8  15       68.15       13.44     25.58 o
   8   8  15        2.16       -9.48     25.16 o
 -10   9  15      278.60      302.75     49.65 o
  -9   9  15      264.76      302.49     41.33 o
  -8   9  15       40.49       42.42     26.12 o
  -7   9  15        3.39       15.19     22.34 o
  -6   9  15      150.83      172.91     35.36 o
  -5   9  15       23.17       13.81     36.84 o
  -4   9  15      105.41       60.33     25.88 o
  -3   9  15       10.13       22.18     21.59 o
  -2   9  15      211.53      202.37     31.35 o
  -1   9  15      174.54      170.90     24.06 o
   0   9  15       71.72       54.42     19.64 o
   1   9  15      877.28      889.24     39.44 o
   2   9  15        5.46       -3.00     13.96 o
   3   9  15      325.98      343.78     29.44 o
   4   9  15       16.16       -3.41     15.38 o
   5   9  15      135.34      137.86     29.85 o
   6   9  15        8.63       19.53     24.22 o
   7   9  15       26.11       15.94     25.32 o
  -9  10  15      409.58      398.13     47.53 o
  -8  10  15      139.11       91.48     31.79 o
  -7  10  15       48.93       91.65     30.97 o
  -6  10  15      295.65      173.19     34.98 o
  -5  10  15       56.41       16.21     36.60 o
  -4  10  15        1.95        0.57     22.11 o
  -3  10  15        2.66       -7.19     21.89 o
  -2  10  15      545.40      528.48     44.12 o
  -1  10  15       24.00       12.28     22.05 o
   0  10  15     2697.52     2525.53     64.88 o
   1  10  15       12.16       24.06     16.31 o
   2  10  15      189.34      197.12     26.02 o
   3  10  15       23.66        3.03     16.50 o
   4  10  15      318.68      359.74     32.52 o
   5  10  15        6.04        7.34     20.83 o
   6  10  15      176.73      193.45     38.52 o
  -8  11  15      220.04      289.47     43.84 o
  -7  11  15        3.33       18.67     25.53 o
  -6  11  15       31.82       64.61     33.08 o
  -5  11  15       47.89       64.97     27.78 o
  -4  11  15       11.98       38.19     26.21 o
  -3  11  15       31.24       28.14     25.88 o
  -2  11  15        0.74       37.59     24.22 o
  -1  11  15       58.66       53.25     20.99 o
   0  11  15       47.04       75.05     23.68 o
   1  11  15       10.50       22.73     18.62 o
   2  11  15        8.92        2.94     20.30 o
   3  11  15      112.15       73.15     22.15 o
   4  11  15        2.52       -2.53     20.97 o
   5  11  15      132.71       92.61     26.92 o
  -6  12  15        3.30       22.84     32.11 o
  -5  12  15      228.29      243.50     47.06 o
  -4  12  15       10.56       45.90     27.86 o
  -3  12  15       19.27      -14.99     24.19 o
  -2  12  15      178.23       85.20     41.69 o
  -1  12  15        0.37      -11.19     18.18 o
   0  12  15      623.84      686.40     60.08 o
   1  12  15       83.82       44.02     23.05 o
   2  12  15      118.81      111.12     24.33 o
   3  12  15       20.31       52.29     24.58 o
  -2  13  15       20.50       14.18     22.95 o
  -1  13  15      144.52      124.46     28.40 o
   0  13  15       48.99       38.45     31.73 o
 -13   0  16        6.00       30.03     40.17 o
 -12   0  16       21.08       35.46     43.65 o
 -11   0  16      413.62      372.03     44.88 o
 -10   0  16        0.06       45.60     34.48 o
  -9   0  16      804.30      733.44     68.54 o
  -8   0  16      581.09      546.68     49.44 o
  -7   0  16       14.73       25.82     16.91 o
  -6   0  16       79.06       30.89     14.65 o
  -5   0  16     3624.52     3386.97     79.97 o
  -4   0  16      508.77      462.20     31.16 o
  -3   0  16      861.36      866.27     39.57 o
  -2   0  16      979.52      966.26     47.59 o
  -1   0  16     2462.12     2489.89     64.21 o
   0   0  16      159.65      164.49     16.95 o
   1   0  16     2589.84     2295.08     53.55 o
   2   0  16      710.47      692.49     28.50 o
   3   0  16        0.75       10.31     32.05 o
   4   0  16      126.13       81.44     30.57 o
   5   0  16      461.79      480.63     46.22 o
   6   0  16      309.25      319.01     61.09 o
   7   0  16        0.11      -33.88     33.88 o
   8   0  16      152.56      275.03     64.21 o
   9   0  16      113.44      122.78     56.05 o
  10   0  16      477.10      400.93     78.60 o
 -13   1  16        1.58        3.86     25.93 o
 -12   1  16       36.35       37.01     17.83 o
 -11   1  16       53.24       44.16     18.04 o
 -10   1  16      317.36      324.12     29.55 o
  -9   1  16       28.94       23.97     13.99 o
  -8   1  16       36.63       45.86     13.94 o
  -7   1  16      400.07      364.28     23.52 o
  -6   1  16        0.08        4.75      9.64 o
  -5   1  16     1761.39     1609.90     41.13 o
  -4   1  16     1253.73     1086.38     30.77 o
  -3   1  16     4056.49     3635.44     57.63 o
  -2   1  16     1005.98      909.98     28.30 o
  -1   1  16      192.06      211.90     27.20 o
   0   1  16      378.49      354.69     20.02 o
   1   1  16      110.03       96.80     14.27 o
   2   1  16      546.33      498.77     22.75 o
   3   1  16      449.81      370.90     23.86 o
   4   1  16      134.24      118.09     17.88 o
   5   1  16      681.69      685.56     31.50 o
   6   1  16       50.27       43.43     18.95 o
   7   1  16      132.47      249.60     44.54 o
   8   1  16        2.25       12.67     29.68 o
   9   1  16      186.41      185.20     48.80 o
  10   1  16        9.26       -7.99     34.30 o
 -13   2  16       25.87       -3.01     31.51 o
 -12   2  16       14.07       25.98     26.37 o
 -11   2  16       27.77       49.95     17.61 o
 -10   2  16       13.94       34.18     16.17 o
  -9   2  16       72.03       48.88     19.36 o
  -8   2  16        5.41       28.97     13.28 o
  -7   2  16       28.80       26.03     13.26 o
  -6   2  16       44.37       31.86     12.11 o
  -5   2  16        0.90       -2.59     12.37 o
  -4   2  16       14.98        0.93     11.64 o
  -3   2  16     3456.78     3171.43     61.34 o
  -2   2  16        4.06       -7.11     12.91 o
  -1   2  16        8.20       -3.45     13.49 o
   0   2  16        9.23       -1.27      9.60 o
   1   2  16      160.94      205.93     20.91 o
   2   2  16      121.63      103.49     13.70 o
   3   2  16     1131.68     1089.67     36.57 o
   4   2  16      343.25      348.36     28.92 o
   5   2  16        0.40        9.86     15.54 o
   6   2  16      245.55      309.69     28.72 o
   7   2  16      169.73      154.74     43.26 o
   8   2  16        0.59       12.26     19.38 o
   9   2  16       22.09      -15.50     20.19 o
  10   2  16        0.18       23.98     34.78 o
 -13   3  16        0.03      -11.96     25.59 o
 -12   3  16       97.21      116.33     33.74 o
 -11   3  16       23.51       56.85     21.61 o
 -10   3  16       72.91       74.29     25.24 o
  -9   3  16       68.28       83.42     23.46 o
  -8   3  16      333.31      339.10     28.69 o
  -7   3  16     1215.93     1087.44     43.80 o
  -6   3  16       67.89       62.70     17.47 o
  -5   3  16       11.92        5.84     12.22 o
  -4   3  16       43.01       47.91     14.60 o
  -3   3  16      248.14      246.41     21.09 o
  -2   3  16        1.10       -1.00     12.37 o
  -1   3  16     2179.42     2056.05     49.28 o
   0   3  16      725.47      690.25     30.19 o
   1   3  16     1804.92     1667.02     39.51 o
   2   3  16       52.78       64.35     13.44 o
   3   3  16       86.49       67.34     14.36 o
   4   3  16       10.52       23.51     16.56 o
   5   3  16      479.45      548.94     33.98 o
   6   3  16       10.42      -15.97     18.62 o
   7   3  16      122.58       97.03     22.03 o
   8   3  16       34.44       43.06     24.47 o
   9   3  16       70.66        5.34     51.68 o
  10   3  16      119.50      165.56     33.91 o
 -12   4  16      107.35       87.65     49.37 o
 -11   4  16       27.25       -5.89     33.74 o
 -10   4  16       63.69       73.48     29.09 o
  -9   4  16       13.47       42.46     17.17 o
  -8   4  16       22.07       22.06     17.82 o
  -7   4  16       95.45       87.87     20.30 o
  -6   4  16      397.55      434.16     36.98 o
  -5   4  16      217.87      228.70     26.23 o
  -4   4  16       37.92       26.46     13.80 o
  -3   4  16      162.71      117.84     19.85 o
  -2   4  16      613.36      623.77     29.50 o
  -1   4  16       40.43       10.62     13.10 o
   0   4  16        4.65       10.38     13.28 o
   1   4  16        0.78        7.73     11.38 o
   2   4  16      262.08      239.80     19.23 o
   3   4  16        0.61       -6.99     10.30 o
   4   4  16        7.72       -0.02     12.23 o
   5   4  16        0.04       -5.41     14.80 o
   6   4  16       54.77       58.39     19.81 o
   7   4  16       61.60       53.20     20.41 o
   8   4  16       22.82       44.76     22.15 o
   9   4  16       13.83       21.76     32.21 o
  10   4  16       10.78       57.17     32.13 o
 -12   5  16       16.42      -25.03     33.93 o
 -11   5  16        6.31        8.33     32.94 o
 -10   5  16        8.21       58.11     43.51 o
  -9   5  16        2.33       25.79     25.99 o
  -8   5  16      110.10      154.00     23.34 o
  -7   5  16       10.84       21.79     16.51 o
  -6   5  16      262.14      238.08     32.04 o
  -5   5  16       60.24       26.70     23.17 o
  -4   5  16      137.96      121.48     21.29 o
  -3   5  16      162.86      181.56     20.10 o
  -2   5  16      460.43      438.80     26.37 o
  -1   5  16      521.60      526.59     27.87 o
   0   5  16       85.33       79.97     16.47 o
   1   5  16        4.13       -5.14     11.29 o
   2   5  16        1.73       15.32     11.41 o
   3   5  16       44.85       58.37     16.16 o
   4   5  16      729.30      704.92     33.80 o
   5   5  16      437.20      407.84     34.45 o
   6   5  16        9.38       -7.22     16.09 o
   7   5  16        1.06        1.12     18.71 o
   8   5  16       54.08       69.15     24.68 o
   9   5  16       34.14       37.79     30.87 o
 -12   6  16       19.09       -9.94     34.48 o
 -11   6  16      364.60      287.61     45.67 o
 -10   6  16        6.06       19.68     27.63 o
  -9   6  16      253.90      350.51     36.91 o
  -8   6  16       30.24       55.33     37.92 o
  -7   6  16        6.07        9.20     14.76 o
  -6   6  16      379.83      350.42     31.16 o
  -5   6  16      180.48      196.10     26.22 o
  -4   6  16       52.63       31.34     16.08 o
  -3   6  16     1196.55     1076.18     37.89 o
  -2   6  16      122.02      160.83     24.16 o
  -1   6  16      737.56      690.21     32.10 o
   0   6  16       33.26       20.29     22.48 o
   1   6  16        2.52      -10.00     10.46 o
   2   6  16      248.37      257.08     29.85 o
   3   6  16      164.06      196.42     23.07 o
   4   6  16      587.25      572.19     45.67 o
   5   6  16      125.78      101.36     23.80 o
   6   6  16       74.60      109.29     23.48 o
   7   6  16       12.31       20.05     20.40 o
   8   6  16        9.99       -2.68     26.13 o
   9   6  16      153.23      122.45     32.46 o
 -11   7  16      159.92      178.76     40.63 o
 -10   7  16        2.35       36.19     26.64 o
  -9   7  16        2.37        2.05     24.02 o
  -8   7  16      441.81      555.45     52.58 o
  -7   7  16       69.22       62.73     24.17 o
  -6   7  16      334.40      340.33     37.74 o
  -5   7  16      367.75      395.39     33.33 o
  -4   7  16       19.95       27.10     17.46 o
  -3   7  16      652.74      593.92     36.55 o
  -2   7  16      125.71      112.98     19.22 o
  -1   7  16      137.46      141.39     19.21 o
   0   7  16      234.18      221.25     19.94 o
   1   7  16      192.73      217.91     30.29 o
   2   7  16      461.74      475.78     35.98 o
   3   7  16     1961.10     1980.23     54.65 o
   4   7  16       10.52        8.14     15.40 o
   5   7  16      144.29      110.22     21.98 o
   6   7  16        2.88       18.62     19.50 o
   7   7  16        2.98        7.63     20.79 o
   8   7  16       99.51      118.48     33.70 o
 -10   8  16       21.22       22.00     62.42 o
  -9   8  16        3.89       39.75     31.09 o
  -8   8  16      273.00      409.04    107.89 o
  -7   8  16      832.06      989.43    140.29 o
  -6   8  16       99.33       75.66     25.51 o
  -5   8  16       42.45       43.46     22.60 o
  -4   8  16      130.71      140.43     28.61 o
  -3   8  16      130.21      125.60     27.75 o
  -2   8  16      147.34      184.79     39.32 o
  -1   8  16      412.25      373.81     30.90 o
   0   8  16       36.61       41.12     13.95 o
   1   8  16     1490.71     1458.05     47.10 o
   2   8  16       71.53      101.79     20.04 o
   3   8  16      109.78      113.08     20.75 o
   4   8  16      228.37      232.10     26.32 o
   5   8  16        2.69       -3.69     16.54 o
   6   8  16       89.57       57.93     32.75 o
   7   8  16      762.13      736.90     61.98 o
   8   8  16      414.93      489.80     51.63 o
  -9   9  16        0.29       21.89     38.34 o
  -8   9  16       10.72      -10.20     26.23 o
  -7   9  16      110.44       97.39     28.81 o
  -6   9  16       32.97       12.67     24.42 o
  -5   9  16       13.73       46.07     23.65 o
  -4   9  16      329.05      308.30     37.77 o
  -3   9  16       96.12       76.83     27.25 o
  -2   9  16       29.39       19.06     21.51 o
  -1   9  16      402.16      414.71     40.65 o
   0   9  16      370.14      335.73     28.68 o
   1   9  16       23.37       49.16     18.42 o
   2   9  16       45.34       48.38     18.61 o
   3   9  16        0.93        9.72     15.51 o
   4   9  16       15.42       11.97     16.45 o
   5   9  16      178.74      170.65     39.13 o
   6   9  16       16.92       16.24     25.94 o
   7   9  16        9.35       28.72     29.99 o
  -8  10  16      322.25      380.94     56.91 o
  -7  10  16        5.64       62.67     31.79 o
  -6  10  16       51.30       78.09     43.34 o
  -5  10  16       37.63       65.54     35.61 o
  -4  10  16      103.67       94.64     45.40 o
  -3  10  16        3.88       33.63     25.78 o
  -2  10  16       10.13       -3.19     20.46 o
  -1  10  16      184.71      146.26     42.09 o
   0  10  16        0.07        1.70     16.44 o
   1  10  16      908.56      928.82     44.06 o
   2  10  16      332.49      303.88     31.04 o
   3  10  16       48.64       74.22     21.04 o
   4  10  16      218.90      245.16     29.34 o
   5  10  16      372.40      322.59     40.65 o
   6  10  16       96.17      116.57     33.11 o
  -7  11  16       70.46       33.48     64.41 o
  -6  11  16       67.01       85.61     33.81 o
  -5  11  16       66.18       69.39     29.21 o
  -4  11  16        1.63       -0.12     23.15 o
  -3  11  16      112.94       63.05     52.68 o
  -2  11  16       18.78      -16.99     36.30 o
  -1  11  16       12.16        3.95     20.04 o
   0  11  16        0.07       31.71     21.51 o
   1  11  16      136.46      102.86     31.64 o
   2  11  16       17.34       32.80     20.19 o
   3  11  16       89.96       92.51     23.81 o
   4  11  16       46.89       42.74     23.30 o
  -5  12  16      132.35      195.11     88.42 o
  -4  12  16      139.43      140.07     36.52 o
  -3  12  16      322.58      328.87     44.10 o
  -2  12  16       38.47       79.99     28.87 o
  -1  12  16      651.15      583.05     62.24 o
   0  12  16       61.63       93.68     30.37 o
   1  12  16        3.98       18.44     22.45 o
   2  12  16        0.02       19.31     18.46 o
 -13   1  17        6.95      -24.14     24.14 o
 -12   1  17        2.21       23.63     18.70 o
 -11   1  17     1059.79     1062.66     66.02 o
 -10   1  17        3.41       18.25     15.83 o
  -9   1  17       57.84       52.80     17.07 o
  -8   1  17        1.20       13.07     12.25 o
  -7   1  17       94.18       66.79     15.36 o
  -6   1  17      129.77      144.39     16.22 o
  -5   1  17      923.88      919.92     29.92 o
  -4   1  17       16.23        3.06     15.19 o
  -3   1  17      298.65      290.94     25.19 o
  -2   1  17     1606.74     1458.10     40.88 o
  -1   1  17       79.75       54.51     15.18 o
   0   1  17       30.99       30.93     12.32 o
   1   1  17       52.29       51.05     11.56 o
   2   1  17        2.39       -7.14     10.09 o
   3   1  17      369.55      423.53     26.08 o
   4   1  17       34.21       47.13     15.30 o
   5   1  17        0.38       22.32     23.29 o
   6   1  17      365.22      362.42     37.79 o
   7   1  17       33.26        1.18     30.10 o
   8   1  17       15.43       27.32     32.03 o
   9   1  17        1.86       -8.32     35.59 o
  10   1  17        4.35      -33.87     33.87 o
 -12   2  17       20.02       38.48     20.95 o
 -11   2  17      221.18      270.13     29.58 o
 -10   2  17        8.76       14.86     16.09 o
  -9   2  17      107.18       84.82     21.50 o
  -8   2  17       39.86       71.29     17.80 o
  -7   2  17      105.07      141.61     25.04 o
  -6   2  17      671.55      628.19     30.52 o
  -5   2  17      513.72      483.94     27.12 o
  -4   2  17       35.36       54.95     15.15 o
  -3   2  17      505.88      519.85     27.75 o
  -2   2  17        7.51       10.12     13.10 o
  -1   2  17      716.89      684.38     34.56 o
   0   2  17       23.34       15.82     10.64 o
   1   2  17       74.11       57.06     13.02 o
   2   2  17       84.87       53.73     18.36 o
   3   2  17        0.76        0.37     10.84 o
   4   2  17      407.47      440.92     32.73 o
   5   2  17       81.70       55.95     19.65 o
   6   2  17      193.74      133.48     27.98 o
   7   2  17      546.08      615.52     44.22 o
   8   2  17       35.79       46.48     22.65 o
   9   2  17       29.60        6.63     32.75 o
  10   2  17       38.13       28.31     36.76 o
 -12   3  17       40.94      112.73     47.54 o
 -11   3  17       14.43       58.91     25.82 o
 -10   3  17      139.31      162.62     30.38 o
  -9   3  17      105.36      133.55     22.25 o
  -8   3  17       49.07       56.38     17.59 o
  -7   3  17     3083.57     3220.15     77.34 o
  -6   3  17      318.74      311.94     28.47 o
  -5   3  17      618.75      537.84     32.66 o
  -4   3  17     1630.00     1455.43     67.24 o
  -3   3  17       14.14        1.55     12.33 o
  -2   3  17      767.30      735.52     31.99 o
  -1   3  17       32.97        6.45     17.98 o
   0   3  17      153.55      156.89     16.55 o
   1   3  17       31.12       17.02     11.34 o
   2   3  17     1476.68     1422.76     37.63 o
   3   3  17      138.43      123.89     16.33 o
   4   3  17      238.98      183.35     24.72 o
   5   3  17        2.70       27.74     18.04 o
   6   3  17       87.53      110.46     24.79 o
   7   3  17      169.47      168.00     25.95 o
   8   3  17      194.07      187.43     33.23 o
   9   3  17      118.30      119.33     29.64 o
  10   3  17       29.46      105.30     31.49 o
 -12   4  17      617.43      703.61     90.92 o
 -11   4  17       57.25      122.83     50.60 o
 -10   4  17       11.30       30.80     19.88 o
  -9   4  17       12.58       33.28     16.89 o
  -8   4  17       10.47       48.28     32.67 o
  -7   4  17      276.68      267.92     28.04 o
  -6   4  17      585.92      665.65     37.40 o
  -5   4  17      492.17      525.27     34.30 o
  -4   4  17      246.17      255.69     22.64 o
  -3   4  17      323.64      262.14     26.40 o
  -2   4  17      107.71      111.72     18.04 o
  -1   4  17       42.84       31.12     14.11 o
   0   4  17      212.87      187.54     18.14 o
   1   4  17       33.08       29.19     12.43 o
   2   4  17     1490.07     1472.04     39.17 o
   3   4  17     1058.38     1028.85     37.44 o
   4   4  17       55.78       35.91     15.57 o
   5   4  17      411.85      423.32     49.06 o
   6   4  17        0.23      -16.23     16.23 o
   7   4  17       16.41       32.55     20.69 o
   8   4  17      261.93      262.22     32.47 o
   9   4  17       17.34       -2.40     26.37 o
 -12   5  17       36.77       89.83     49.86 o
 -11   5  17       30.66       44.90    113.65 o
 -10   5  17        1.13       59.50     26.75 o
  -9   5  17      667.36      699.85     47.98 o
  -8   5  17      148.28      174.34     24.58 o
  -7   5  17        0.05        7.90     14.62 o
  -6   5  17      332.00      318.55     29.54 o
  -5   5  17      622.33      641.66     37.61 o
  -4   5  17       19.53       15.84     16.76 o
  -3   5  17       18.11       15.80     13.26 o
  -2   5  17        0.05      -15.56     16.87 o
  -1   5  17       82.61       62.19     17.05 o
   0   5  17     1850.08     1802.86     43.58 o
   1   5  17      114.23      106.67     16.18 o
   2   5  17      770.50      765.43     36.21 o
   3   5  17      129.15       88.91     18.15 o
   4   5  17      213.94      212.78     23.82 o
   5   5  17      167.92      140.54     24.19 o
   6   5  17        5.01        8.86     18.78 o
   7   5  17      376.62      376.13     36.49 o
   8   5  17        8.36        8.60     23.28 o
   9   5  17      193.39      204.37     70.44 o
 -11   6  17       53.46      142.95     36.14 o
 -10   6  17      219.42      269.99     44.21 o
  -9   6  17      486.51      549.77     78.49 o
  -8   6  17      317.89      396.73     65.49 o
  -7   6  17      332.17      396.75     33.97 o
  -6   6  17      356.07      354.12     31.69 o
  -5   6  17      185.88      221.20     42.65 o
  -4   6  17      363.49      391.30     40.95 o
  -3   6  17      199.75      180.83     21.23 o
  -2   6  17      764.81      680.98     38.10 o
  -1   6  17       84.31       77.11     17.54 o
   0   6  17       43.90       38.98     16.55 o
   1   6  17      118.62      141.87     17.42 o
   2   6  17        0.05       -7.61     13.35 o
   3   6  17       52.82       57.38     16.88 o
   4   6  17      285.51      292.93     26.24 o
   5   6  17      348.84      307.41     32.13 o
   6   6  17       76.89      104.84     25.68 o
   7   6  17       59.16       62.94     32.81 o
   8   6  17        2.44      -26.66     28.88 o
 -11   7  17      435.89      432.19     80.19 o
 -10   7  17      139.16      128.46     77.81 o
  -9   7  17        5.73       71.70     30.58 o
  -8   7  17        0.52       83.36     25.82 o
  -7   7  17        6.00       37.32     21.53 o
  -6   7  17      219.01      256.74     35.19 o
  -5   7  17      127.07      139.70     24.66 o
  -4   7  17       98.88      103.85     21.97 o
  -3   7  17        2.67       -9.47     14.77 o
  -2   7  17        0.27        8.42     13.14 o
  -1   7  17        0.54        5.10     13.16 o
   0   7  17      109.30      123.95     16.97 o
   1   7  17        2.75       20.85     15.47 o
   2   7  17       84.89       65.68     18.18 o
   3   7  17       97.24       77.83     19.27 o
   4   7  17      406.78      382.71     34.45 o
   5   7  17      185.08      156.90     27.87 o
   6   7  17        6.84       12.25     21.26 o
   7   7  17        2.51      -16.96     21.64 o
   8   7  17       16.68       15.29     26.11 o
 -10   8  17        0.93       48.64     35.17 o
  -9   8  17        0.60       65.30     41.87 o
  -8   8  17        0.15       49.59     26.50 o
  -7   8  17       41.08       59.42     24.93 o
  -6   8  17        9.31        4.14     19.74 o
  -5   8  17      135.74      123.88     28.81 o
  -4   8  17       57.50       47.13     23.90 o
  -3   8  17       63.89       68.72     25.91 o
  -2   8  17        2.32       36.91     18.07 o
  -1   8  17       84.01       86.34     22.45 o
   0   8  17        0.06        0.21     12.63 o
   1   8  17        7.43       -5.42     15.49 o
   2   8  17      257.00      272.02     30.95 o
   3   8  17      124.17      142.65     22.37 o
   4   8  17       14.92        6.00     16.44 o
   5   8  17      312.40      319.26     31.54 o
   6   8  17        0.27       11.26     22.31 o
   7   8  17       57.14       64.36     29.85 o
  -9   9  17        8.56       25.07     47.09 o
  -8   9  17      202.40      234.58     51.99 o
  -7   9  17        6.84       19.73     22.91 o
  -6   9  17      146.36      194.61     35.70 o
  -5   9  17      159.49      139.37     33.57 o
  -4   9  17      254.96      271.04     38.10 o
  -3   9  17       25.52       60.82     26.87 o
  -2   9  17      214.66      272.83     37.39 o
  -1   9  17       33.08       15.79     23.12 o
   0   9  17       92.25       76.31     20.11 o
   1   9  17       44.98       34.10     19.93 o
   2   9  17      104.93      124.76     23.52 o
   3   9  17        0.13       18.23     18.12 o
   4   9  17       16.46       17.73     18.55 o
   5   9  17       13.56       18.28     19.63 o
   6   9  17       90.95       94.40     31.56 o
  -8  10  17      131.46      254.16     95.37 o
  -7  10  17        0.37       33.68     32.09 o
  -6  10  17       40.07       65.51     29.80 o
  -5  10  17       63.39       50.50     27.82 o
  -4  10  17        2.92        7.09     24.02 o
  -3  10  17      449.55      393.74     44.21 o
  -2  10  17        9.75       21.40     25.19 o
  -1  10  17      316.59      303.86     34.60 o
   0  10  17      643.12      657.87     44.79 o
   1  10  17       14.45       13.14     17.85 o
   2  10  17       14.72        1.30     18.46 o
   3  10  17      221.87      249.25     41.07 o
   4  10  17      106.51       84.33     24.22 o
   5  10  17      277.98      304.10     36.93 o
  -6  11  17      157.01      209.73    100.29 o
  -5  11  17       80.82       61.68     29.76 o
  -4  11  17      111.37       98.37     39.73 o
  -3  11  17        8.11       13.47     26.49 o
  -2  11  17       49.88       52.52     28.07 o
  -1  11  17       85.41       63.20     23.64 o
   0  11  17      354.18      320.26     36.50 o
   1  11  17        0.64        9.59     21.47 o
   2  11  17       11.98       26.74     20.96 o
   3  11  17      125.04      100.71     31.40 o
  -3  12  17      192.03      142.47     35.25 o
  -2  12  17       10.15       44.37     29.02 o
  -1  12  17      139.87      159.98     30.79 o
   0  12  17       50.05       31.75     23.72 o
 -12   0  18      537.98      520.86    106.92 o
 -11   0  18       11.13       19.22     25.30 o
 -10   0  18      297.48      271.78     75.78 o
  -9   0  18      331.23      377.59     51.49 o
  -8   0  18       59.81       77.54     26.74 o
  -7   0  18      427.10      408.72     32.91 o
  -6   0  18       29.81       32.86     17.90 o
  -5   0  18       82.80      109.92     22.12 o
  -4   0  18       59.06       58.01     19.24 o
  -3   0  18        3.44        3.55     26.81 o
  -2   0  18      172.18      161.91     49.84 o
  -1   0  18     2935.10     2777.05    114.27 o
   0   0  18      233.75      273.58     39.91 o
   1   0  18      274.13      243.18     41.13 o
   2   0  18     1829.72     1852.06     82.75 o
   3   0  18     1426.97     1243.93     69.80 o
   4   0  18        7.48       38.24     30.57 o
   5   0  18      566.54      556.99     52.57 o
   6   0  18        9.30       59.66     47.83 o
   7   0  18     1290.92     1283.71    108.83 o
   8   0  18      521.37      578.96     86.91 o
   9   0  18       52.85       28.59     55.01 o
 -12   1  18       12.72       57.13     24.84 o
 -11   1  18      140.83      212.74     26.91 o
 -10   1  18      309.58      318.28     30.31 o
  -9   1  18      113.90      123.99     21.43 o
  -8   1  18      654.35      661.76     36.36 o
  -7   1  18      336.04      331.02     29.28 o
  -6   1  18      353.68      378.41     25.71 o
  -5   1  18      135.25      121.58     18.68 o
  -4   1  18       61.71       66.45     15.93 o
  -3   1  18      455.95      405.90     25.88 o
  -2   1  18      875.94      873.25     33.99 o
  -1   1  18       39.75       39.70     14.38 o
   0   1  18      671.19      681.58     26.47 o
   1   1  18      246.64      223.09     21.73 o
   2   1  18      815.17      851.54     42.18 o
   3   1  18       86.85       76.18     31.38 o
   4   1  18       84.22      114.29     25.22 o
   5   1  18        0.04      -21.33     21.33 o
   6   1  18      818.75      838.45     65.61 o
   7   1  18       37.61       -9.89     38.21 o
   8   1  18      161.38      160.14     45.66 o
   9   1  18      341.64      504.56     61.56 o
 -12   2  18       14.78      126.36     43.79 o
 -11   2  18       28.63       61.64     25.07 o
 -10   2  18       77.58       71.93     22.83 o
  -9   2  18       17.52       43.82     19.91 o
  -8   2  18       14.62        2.15     14.83 o
  -7   2  18        2.97       -8.48     14.58 o
  -6   2  18      260.53      246.01     26.61 o
  -5   2  18      705.92      657.79     61.12 o
  -4   2  18       53.24       55.60     24.76 o
  -3   2  18       45.24       82.34     17.20 o
  -2   2  18        2.33      -12.39     12.39 o
  -1   2  18        2.91        9.74     14.01 o
   0   2  18       69.32       69.14     19.40 o
   1   2  18      845.58      762.84     28.48 o
   2   2  18       87.34      104.50     15.12 o
   3   2  18      126.62      142.57     18.11 o
   4   2  18        1.15       -7.42     14.26 o
   5   2  18      332.72      311.39     41.33 o
   6   2  18      492.86      537.74     88.12 o
   7   2  18      116.87       92.97     37.04 o
   8   2  18       44.09       37.07     35.48 o
   9   2  18      284.05      356.54     55.70 o
 -12   3  18      206.90      231.26     61.73 o
 -11   3  18      156.12      212.73     45.55 o
 -10   3  18      118.44      147.04     29.21 o
  -9   3  18      242.43      267.80     29.20 o
  -8   3  18       12.09       27.19     17.04 o
  -7   3  18      330.35      282.86     28.23 o
  -6   3  18       26.05       28.76     17.49 o
  -5   3  18        5.21       12.50     12.89 o
  -4   3  18       77.14      106.77     20.13 o
  -3   3  18      149.89      138.15     21.13 o
  -2   3  18       94.54       75.68     17.62 o
  -1   3  18       47.88       60.70     16.14 o
   0   3  18      655.56      600.49     35.47 o
   1   3  18       95.46      103.79     15.84 o
   2   3  18      491.27      515.82     25.80 o
   3   3  18       24.75       18.88     19.35 o
   4   3  18       85.84       43.05     19.23 o
   5   3  18      366.81      296.92     30.24 o
   6   3  18      129.78      148.48     26.12 o
   7   3  18       83.25      104.57     45.54 o
   8   3  18      316.51      310.95     39.61 o
   9   3  18      113.81       95.98     42.63 o
 -12   4  18      285.11      301.30     69.25 o
 -11   4  18        2.77      -28.74     28.74 o
 -10   4  18      133.55      184.41     30.03 o
  -9   4  18       58.68       71.22     19.98 o
  -8   4  18       26.55       62.01     18.10 o
  -7   4  18      271.83      289.81     29.91 o
  -6   4  18       24.82       18.91     28.50 o
  -5   4  18      962.14      805.26     40.60 o
  -4   4  18       15.00       33.38     19.51 o
  -3   4  18      782.57      733.91     33.53 o
  -2   4  18      762.50      686.52     32.98 o
  -1   4  18        1.73       11.87     16.35 o
   0   4  18       29.53       13.44     12.36 o
   1   4  18       22.29        4.65     12.23 o
   2   4  18      283.17      256.06     21.38 o
   3   4  18       12.38       14.56     13.84 o
   4   4  18       13.25       21.78     15.22 o
   5   4  18      170.49      171.60     26.88 o
   6   4  18      152.68      174.21     26.97 o
   7   4  18      150.50      214.78     29.62 o
   8   4  18       44.02       28.00     30.11 o
   9   4  18        2.18       22.38     24.08 o
 -11   5  18      352.78      376.94     74.20 o
 -10   5  18      189.35      276.41     81.60 o
  -9   5  18       55.61       50.89     18.58 o
  -8   5  18      299.83      326.38     40.36 o
  -7   5  18        0.39       11.11     29.86 o
  -6   5  18       74.67       89.38     21.16 o
  -5   5  18      576.27      493.73     35.44 o
  -4   5  18       25.62       29.49     17.61 o
  -3   5  18      318.59      261.55     35.55 o
  -2   5  18      265.29      210.87     22.48 o
  -1   5  18       56.14       70.88     17.79 o
   0   5  18       37.57       33.83     13.51 o
   1   5  18     1019.43      925.68     33.64 o
   2   5  18       14.98       16.44     12.95 o
   3   5  18      101.42      103.15     19.73 o
   4   5  18       12.51        4.53     14.79 o
   5   5  18       40.26       17.95     20.21 o
   6   5  18      105.74       81.59     24.94 o
   7   5  18        0.53       13.31     25.03 o
   8   5  18      111.35       72.99     38.28 o
 -11   6  18      363.54      463.68     55.16 o
 -10   6  18       98.10      149.26     36.65 o
  -9   6  18       77.49      107.14     29.76 o
  -8   6  18      102.23      108.53     24.40 o
  -7   6  18      185.95      219.96     29.28 o
  -6   6  18      892.33      801.05     54.56 o
  -5   6  18      135.86      120.19     23.86 o
  -4   6  18      623.69      630.27     39.22 o
  -3   6  18       62.45       58.03     19.13 o
  -2   6  18       79.92       91.39     18.28 o
  -1   6  18        0.39        3.94     13.66 o
   0   6  18      264.92      284.19     22.47 o
   1   6  18      477.14      456.20     26.81 o
   2   6  18      466.12      426.03     30.02 o
   3   6  18       92.72      101.31     19.20 o
   4   6  18      379.99      429.32     31.52 o
   5   6  18       81.06      123.72     25.30 o
   6   6  18        8.63       32.97     21.46 o
   7   6  18      113.43      121.17     28.26 o
   8   6  18      150.00      124.79     30.35 o
 -10   7  18      130.81      183.76     59.53 o
  -9   7  18        2.46       11.03     28.02 o
  -8   7  18      755.23      934.46     59.61 o
  -7   7  18      760.95      838.28     54.66 o
  -6   7  18        0.57       18.96     17.70 o
  -5   7  18      288.51      309.92     31.28 o
  -4   7  18       59.87       71.18     20.21 o
  -3   7  18       41.29       22.98     16.11 o
  -2   7  18      106.04       81.14     19.08 o
  -1   7  18       98.58       92.38     18.96 o
   0   7  18      211.02      219.53     25.53 o
   1   7  18      108.12      100.33     19.08 o
   2   7  18       44.70       41.68     17.50 o
   3   7  18      165.73      178.83     23.37 o
   4   7  18       80.23       76.16     20.93 o
   5   7  18      168.61      159.70     29.79 o
   6   7  18       24.62      -19.16     19.16 o
   7   7  18       14.18       37.96     26.50 o
  -9   8  18      369.29      448.62     56.75 o
  -8   8  18      160.04      193.06     34.87 o
  -7   8  18        6.84       28.38     25.28 o
  -6   8  18       15.51       38.91     25.53 o
  -5   8  18       55.26       53.06     24.20 o
  -4   8  18      247.42      278.36     47.86 o
  -3   8  18        3.11       62.52     19.58 o
  -2   8  18      505.31      561.35     38.37 o
  -1   8  18       80.82       60.06     21.96 o
   0   8  18      295.50      289.93     27.31 o
   1   8  18      434.77      416.99     30.75 o
   2   8  18        0.96        4.54     19.22 o
   3   8  18      121.25      134.64     23.44 o
   4   8  18       51.93       55.78     22.61 o
   5   8  18      110.11      132.05     30.72 o
   6   8  18        5.22        0.70     25.35 o
  -8   9  18       19.23       74.87     67.77 o
  -7   9  18        1.65       28.49     26.14 o
  -6   9  18      259.70      310.01     42.11 o
  -5   9  18       45.22       64.20     27.74 o
  -4   9  18       82.12       97.90     31.94 o
  -3   9  18        7.83       21.29     22.73 o
  -2   9  18        7.42        8.51     22.40 o
  -1   9  18      680.92      751.09     45.13 o
   0   9  18        2.96       15.20     17.65 o
   1   9  18      489.73      441.08     33.37 o
   2   9  18      271.43      236.05     28.31 o
   3   9  18        3.08       11.61     17.80 o
   4   9  18       10.13      -10.68     18.00 o
   5   9  18       61.39       57.47     26.53 o
  -7  10  18       30.77      108.12     58.25 o
  -6  10  18        3.91       22.99     37.12 o
  -5  10  18       40.73       57.18     28.65 o
  -4  10  18       21.10       26.39     26.65 o
  -3  10  18      184.84      129.38     41.10 o
  -2  10  18        5.57       10.32     40.65 o
  -1  10  18        5.78      -15.30     31.19 o
   0  10  18       15.13       29.40     21.76 o
   1  10  18      118.92       82.20     26.48 o
   2  10  18       11.32       11.58     18.69 o
   3  10  18       53.34       55.96     22.23 o
   4  10  18       14.77       42.66     22.02 o
  -5  11  18      187.00      195.09     38.32 o
  -4  11  18       36.17       28.64     37.61 o
  -3  11  18        0.14        3.26     24.64 o
  -2  11  18        0.17        6.24     25.69 o
  -1  11  18       78.25       36.30     24.37 o
   0  11  18       20.69       19.39     21.46 o
   1  11  18      143.55       70.02     41.05 o
   2  11  18       18.83       46.22     22.02 o
 -12   1  19      179.04      262.28     46.69 o
 -11   1  19      576.76      586.48     47.51 o
 -10   1  19        0.66       54.13     21.95 o
  -9   1  19      157.10      230.63     51.24 o
  -8   1  19      216.85      230.55     30.77 o
  -7   1  19       42.20       64.03     18.11 o
  -6   1  19        6.40       26.79     16.89 o
  -5   1  19      144.57      125.09     19.70 o
  -4   1  19      128.16      116.06     19.46 o
  -3   1  19     1468.25     1416.81     53.45 o
  -2   1  19      120.07      149.10     20.33 o
  -1   1  19        7.98      -17.28     23.40 o
   0   1  19      730.85      743.65     68.84 o
   1   1  19       15.95       44.79     21.39 o
   2   1  19      877.51      881.25     44.99 o
   3   1  19      355.63      344.82     32.88 o
   4   1  19        6.10      -19.32     19.32 o
   5   1  19       35.15       63.62     28.30 o
   6   1  19      140.74      176.90     41.90 o
   7   1  19       19.57       14.04     35.41 o
   8   1  19      246.98      185.41     47.57 o
   9   1  19        0.06       33.55     39.44 o
 -12   2  19        0.07       57.62     34.40 o
 -11   2  19      106.61      122.71     26.62 o
 -10   2  19        0.01       29.70     31.05 o
  -9   2  19       17.09       41.55     20.17 o
  -8   2  19        7.58       31.72     21.15 o
  -7   2  19        4.77       11.19     15.75 o
  -6   2  19       35.78       42.88     17.82 o
  -5   2  19      406.13      441.88     32.17 o
  -4   2  19      509.53      522.32     29.76 o
  -3   2  19     1217.39     1114.63     39.75 o
  -2   2  19     1307.24     1184.24     40.73 o
  -1   2  19      205.03      158.80     22.79 o
   0   2  19       57.53       72.89     14.89 o
   1   2  19      866.08      842.50     30.97 o
   2   2  19      151.92      186.06     21.33 o
   3   2  19      156.92      186.81     27.11 o
   4   2  19        0.23      -20.40     22.75 o
   5   2  19       62.75       63.69     29.27 o
   6   2  19     1133.42     1225.05     63.14 o
   7   2  19       50.97       19.57     33.93 o
   8   2  19       89.12       41.17     39.19 o
   9   2  19      108.06      161.84     48.40 o
 -11   3  19        2.00       13.97     22.15 o
 -10   3  19      377.34      412.17     52.37 o
  -9   3  19       27.09       51.96     18.75 o
  -8   3  19       25.86       90.10     34.87 o
  -7   3  19      402.88      369.85     32.01 o
  -6   3  19       11.92       -3.03     15.08 o
  -5   3  19     1019.62      998.15     38.63 o
  -4   3  19      171.44      165.21     20.64 o
  -3   3  19      283.70      247.06     23.61 o
  -2   3  19       39.46       55.84     16.39 o
  -1   3  19      287.09      294.04     25.26 o
   0   3  19      251.41      233.80     20.00 o
   1   3  19     1146.72     1122.88     40.73 o
   2   3  19      177.23      233.14     31.56 o
   3   3  19      161.04      207.26     19.77 o
   4   3  19       14.15       29.65     17.24 o
   5   3  19      606.31      673.35     41.29 o
   6   3  19       37.41       60.48     22.22 o
   7   3  19        6.04      -31.79     31.79 o
   8   3  19       46.26       59.11     39.36 o
 -11   4  19       69.90       91.76     47.29 o
 -10   4  19        0.15       50.40     19.13 o
  -9   4  19       36.37       50.13     33.55 o
  -8   4  19      245.82      218.80     33.81 o
  -7   4  19      773.24      844.62     44.93 o
  -6   4  19      400.61      466.01     37.89 o
  -5   4  19      125.72      121.56     24.88 o
  -4   4  19       57.34       57.43     16.93 o
  -3   4  19       73.86       86.75     18.41 o
  -2   4  19        0.73        7.89     13.51 o
  -1   4  19      246.78      242.47     23.79 o
   0   4  19      918.13      986.62     34.33 o
   1   4  19        1.62        9.48     12.25 o
   2   4  19      169.16      159.92     23.18 o
   3   4  19       22.74       17.35     15.18 o
   4   4  19       70.46       70.75     22.34 o
   5   4  19       47.42       13.75     18.50 o
   6   4  19        1.31       -3.90     21.46 o
   7   4  19       94.13      110.27     27.76 o
   8   4  19       76.21      116.43     31.15 o
 -11   5  19       11.92       19.19     39.97 o
 -10   5  19       67.03      136.32     28.60 o
  -9   5  19       26.12       53.36     19.20 o
  -8   5  19       65.07      100.83     22.74 o
  -7   5  19        0.06        5.97     17.18 o
  -6   5  19       14.75       43.14     21.04 o
  -5   5  19      480.35      494.70     36.33 o
  -4   5  19       11.18       50.87     19.10 o
  -3   5  19      226.21      213.52     26.83 o
  -2   5  19       84.85       75.28     17.88 o
  -1   5  19     1402.04     1301.97     43.45 o
   0   5  19      110.28       97.07     18.17 o
   1   5  19        2.08       -7.84     12.15 o
   2   5  19       37.91       23.19     16.37 o
   3   5  19      764.43      786.92     37.70 o
   4   5  19      119.44       61.09     19.74 o
   5   5  19        5.21      -18.16     19.13 o
   6   5  19       80.51       95.94     24.90 o
   7   5  19       47.11       17.28     23.42 o
   8   5  19        0.57        5.15     25.38 o
 -10   6  19        8.56       24.79     57.63 o
  -9   6  19        8.49       54.23     33.97 o
  -8   6  19       80.99      108.17     23.68 o
  -7   6  19      333.56      366.65     34.81 o
  -6   6  19       24.06       39.34     20.36 o
  -5   6  19      336.11      356.33     33.64 o
  -4   6  19       24.01       21.96     18.00 o
  -3   6  19        4.37       14.51     16.69 o
  -2   6  19       37.33       14.51     15.89 o
  -1   6  19       80.61       95.90     20.34 o
   0   6  19        5.72       15.14     15.35 o
   1   6  19       63.26       25.75     19.36 o
   2   6  19       37.30       46.74     16.89 o
   3   6  19       50.18       66.90     19.12 o
   4   6  19      347.39      313.48     29.18 o
   5   6  19       10.63       14.25     20.72 o
   6   6  19        0.20      -21.53     22.62 o
   7   6  19      111.96       78.03     27.93 o
  -9   7  19       71.65       91.51     87.38 o
  -8   7  19        9.31       50.31     37.64 o
  -7   7  19        0.20       21.11     23.55 o
  -6   7  19      223.97      189.37     28.58 o
  -5   7  19        0.34       18.26     17.46 o
  -4   7  19        0.80       -1.01     17.28 o
  -3   7  19       46.86       26.01     29.98 o
  -2   7  19       81.95      102.25     23.01 o
  -1   7  19        0.37       30.45     16.54 o
   0   7  19      375.48      375.36     26.66 o
   1   7  19     1083.44     1026.88     43.69 o
   2   7  19       34.09       15.09     16.88 o
   3   7  19      147.92      157.51     24.47 o
   4   7  19        0.07      -10.00     17.46 o
   5   7  19        8.28      -12.21     20.35 o
   6   7  19        7.01        8.84     23.72 o
  -8   8  19      178.78      225.27     71.20 o
  -7   8  19        0.15        7.89     27.09 o
  -6   8  19      438.84      502.85     48.20 o
  -5   8  19      706.73      674.96     51.11 o
  -4   8  19      105.61      147.16     49.49 o
  -3   8  19       11.08       32.26     18.53 o
  -2   8  19       18.09       58.15     19.92 o
  -1   8  19        9.06       20.85     14.95 o
   0   8  19       96.30      101.61     21.91 o
   1   8  19       42.55       30.08     17.28 o
   2   8  19        0.39        2.93     18.74 o
   3   8  19        4.14       18.35     17.88 o
   4   8  19       17.29       -3.70     21.73 o
   5   8  19      151.73      108.34     28.57 o
  -7   9  19       38.73       57.79     28.67 o
  -6   9  19        0.04       51.44     30.30 o
  -5   9  19        5.32       25.17     25.70 o
  -4   9  19       99.31      124.63     32.32 o
  -3   9  19       24.97       63.41     27.10 o
  -2   9  19      157.03      154.74     33.86 o
  -1   9  19       16.98      -19.25     19.25 o
   0   9  19        2.86      -12.25     17.93 o
   1   9  19      130.98      129.78     24.49 o
   2   9  19       12.88       18.29     19.61 o
   3   9  19        1.16        3.95     18.91 o
   4   9  19       30.89       35.98     21.00 o
  -6  10  19       43.90      129.02     33.32 o
  -5  10  19        3.88       19.55     25.99 o
  -4  10  19       17.86       20.68     36.80 o
  -3  10  19       51.75       75.52     30.21 o
  -2  10  19        9.02       -2.49     24.00 o
  -1  10  19      163.42      142.04     27.89 o
   0  10  19      117.06      106.38     26.68 o
   1  10  19       10.41       25.18     19.02 o
   2  10  19       94.90       97.69     23.92 o
   3  10  19        3.40        2.11     20.29 o
  -3  11  19       93.13       36.03     57.81 o
  -2  11  19       40.54       64.89     26.20 o
  -1  11  19        1.27       -6.10     21.61 o
   0  11  19        2.36       -1.04     22.96 o
 -11   0  20       58.72       94.53     39.72 o
 -10   0  20       31.69       40.86     33.59 o
  -9   0  20      216.84      336.57     72.91 o
  -8   0  20       99.85      173.63     53.52 o
  -7   0  20       84.87       57.86     86.59 o
  -6   0  20       18.11       -5.79     24.21 o
  -5   0  20      120.82       71.51     36.43 o
  -4   0  20      773.13      753.31     59.13 o
  -3   0  20      861.58      945.71     65.91 o
  -2   0  20       10.31       26.53     30.36 o
  -1   0  20      213.27      213.24     42.01 o
   0   0  20        0.63        8.50     28.75 o
   1   0  20      509.12      534.56     54.94 o
   2   0  20      449.28      393.27     60.32 o
   3   0  20      276.04      242.20     46.13 o
   4   0  20      352.31      442.68     51.40 o
   5   0  20       27.15       76.43     47.54 o
   6   0  20       59.78      149.34     59.36 o
   7   0  20        5.40       13.60     46.15 o
   8   0  20       38.40       19.09     53.18 o
 -11   1  20       20.36       65.45     34.30 o
 -10   1  20      318.28      251.20     58.52 o
  -9   1  20      129.99      179.86     44.28 o
  -8   1  20       10.47       34.00     18.71 o
  -7   1  20       48.23       44.79     18.67 o
  -6   1  20      286.05      283.08     31.94 o
  -5   1  20        1.16       -5.52     17.81 o
  -4   1  20     1332.44     1270.18     51.31 o
  -3   1  20       39.06       47.41     21.04 o
  -2   1  20      234.25      286.33     36.43 o
  -1   1  20       36.90       24.10     21.23 o
   0   1  20      164.80      239.92     30.67 o
   1   1  20       37.43       48.59     22.00 o
   2   1  20      813.75      859.16     45.48 o
   3   1  20       29.63       16.69     21.32 o
   4   1  20      246.95      287.70     32.82 o
   5   1  20       35.34       -0.28     27.30 o
   6   1  20      745.07      659.16     90.00 o
   7   1  20      177.06      114.82     76.30 o
   8   1  20       54.50       54.60     38.97 o
 -11   2  20       46.22       35.01     28.55 o
 -10   2  20        0.13       20.36     39.48 o
  -9   2  20       10.28       75.47     24.01 o
  -8   2  20       13.69       52.04     19.06 o
  -7   2  20      385.34      389.27     32.71 o
  -6   2  20        0.84       21.76     17.18 o
  -5   2  20       18.38       38.67     16.15 o
  -4   2  20       28.87       23.45     16.08 o
  -3   2  20       40.81       34.23     16.13 o
  -2   2  20      175.68      132.60     20.52 o
  -1   2  20       16.46       26.63     15.40 o
   0   2  20       44.99       44.89     22.30 o
   1   2  20      328.13      328.34     32.28 o
   2   2  20      181.43      190.85     40.81 o
   3   2  20      137.27       94.79     25.16 o
   4   2  20      177.26      151.93     33.51 o
   5   2  20        0.64      -10.31     27.39 o
   6   2  20      267.44      197.69     47.07 o
   7   2  20       25.07       52.89     37.88 o
   8   2  20      252.09      187.35     83.05 o
 -11   3  20       15.07       53.13     42.82 o
 -10   3  20        2.01       38.89     21.75 o
  -9   3  20       60.03       89.90     22.46 o
  -8   3  20       22.51       30.25     36.65 o
  -7   3  20      305.09      342.67     32.32 o
  -6   3  20      148.42      148.94     25.70 o
  -5   3  20      128.08      157.05     24.25 o
  -4   3  20       66.58       77.59     18.48 o
  -3   3  20        1.51      -13.47     13.82 o
  -2   3  20       51.34       81.43     18.90 o
  -1   3  20       28.94       33.22     17.77 o
   0   3  20      156.98      129.82     23.30 o
   1   3  20       15.85       15.88     12.82 o
   2   3  20      322.82      375.81     34.32 o
   3   3  20       24.99       13.86     13.62 o
   4   3  20      154.79      162.15     34.98 o
   5   3  20        2.32      -37.82     37.82 o
   6   3  20      190.37      231.32     39.67 o
   7   3  20       38.66       30.01     39.52 o
   8   3  20       48.81      -25.98     43.65 o
 -10   4  20        7.83       86.11     37.63 o
  -9   4  20        4.91       31.94     19.08 o
  -8   4  20       54.76      105.90     22.54 o
  -7   4  20       83.48      144.10     24.69 o
  -6   4  20       38.04       80.13     30.07 o
  -5   4  20       79.43       75.18     27.52 o
  -4   4  20       32.38       33.45     20.17 o
  -3   4  20        0.06       -7.21     14.79 o
  -2   4  20      166.47      158.66     23.45 o
  -1   4  20      439.53      407.46     29.26 o
   0   4  20      281.91      259.73     22.77 o
   1   4  20       58.05       28.27     13.22 o
   2   4  20      433.20      442.87     34.63 o
   3   4  20      309.01      308.23     27.49 o
   4   4  20        5.95        3.51     19.38 o
   5   4  20        2.93        3.24     20.20 o
   6   4  20       14.85       18.37     20.97 o
   7   4  20        0.64        0.24     28.34 o
 -10   5  20      275.50      351.95     39.86 o
  -9   5  20        0.40       38.02     18.99 o
  -8   5  20       37.95       92.64     22.40 o
  -7   5  20      529.54      645.10     42.86 o
  -6   5  20       40.07       43.77     19.89 o
  -5   5  20        6.78       29.69     19.43 o
  -4   5  20      204.99      227.97     28.37 o
  -3   5  20       76.22       68.70     17.91 o
  -2   5  20      205.17      263.04     30.77 o
  -1   5  20       34.29       33.88     16.59 o
   0   5  20       98.04       90.25     18.43 o
   1   5  20      243.17      257.63     27.99 o
   2   5  20      145.60      154.04     22.77 o
   3   5  20       18.27        7.12     16.44 o
   4   5  20      212.80      217.20     26.00 o
   5   5  20      268.38      255.52     34.09 o
   6   5  20       55.63       73.21     26.45 o
   7   5  20        4.00      -23.01     23.01 o
  -9   6  20      231.91      260.97     76.92 o
  -8   6  20       93.45      146.97     26.62 o
  -7   6  20      788.57      734.36     45.67 o
  -6   6  20      239.25      302.93     40.33 o
  -5   6  20      124.43      182.85     27.53 o
  -4   6  20       14.34       34.26     21.36 o
  -3   6  20      411.63      386.75     34.39 o
  -2   6  20        7.05       13.85     15.59 o
  -1   6  20        2.44       19.51     16.11 o
   0   6  20      222.17      205.78     21.73 o
   1   6  20      120.93      102.70     21.00 o
   2   6  20      296.29      308.62     40.41 o
   3   6  20      236.34      268.38     28.21 o
   4   6  20        4.87       -2.60     17.57 o
   5   6  20       43.95       23.77     22.08 o
   6   6  20      183.81      167.46     31.77 o
  -9   7  20        6.40       81.07     44.35 o
  -8   7  20      156.51      195.11     34.64 o
  -7   7  20       13.36       49.15     20.72 o
  -6   7  20      310.29      368.65     36.40 o
  -5   7  20      509.27      562.12     55.93 o
  -4   7  20       56.61      108.46     23.98 o
  -3   7  20      135.20      113.58     25.08 o
  -2   7  20      107.30       73.38     22.21 o
  -1   7  20       26.28       36.02     24.32 o
   0   7  20      277.84      262.09     27.38 o
   1   7  20       40.86        7.47     17.06 o
   2   7  20      168.88      220.75     26.83 o
   3   7  20       32.51       21.43     19.42 o
   4   7  20      854.20      765.25     42.52 o
   5   7  20        6.40        0.02     23.52 o
  -8   8  20      303.32      351.27     94.58 o
  -7   8  20       50.20       47.55     28.16 o
  -6   8  20       28.33       44.78     27.31 o
  -5   8  20       27.96       62.76     27.91 o
  -4   8  20      201.82      180.21     34.43 o
  -3   8  20        4.71       45.23     19.44 o
  -2   8  20        4.59       10.91     24.00 o
  -1   8  20       28.07       46.18     17.40 o
   0   8  20        0.94        5.78     16.90 o
   1   8  20      136.15      134.01     24.09 o
   2   8  20       36.08       53.01     20.15 o
   3   8  20      380.18      414.35     34.66 o
   4   8  20      107.99       94.01     23.95 o
  -6   9  20        0.06       -1.18     24.36 o
  -5   9  20        3.86       33.30     26.78 o
  -4   9  20       11.94        2.92     22.02 o
  -3   9  20      249.92      222.25     38.75 o
  -2   9  20        7.83       -9.87     24.47 o
  -1   9  20      228.13      185.74     31.03 o
   0   9  20      112.58       70.83     20.97 o
   1   9  20       13.69       20.60     19.65 o
   2   9  20      178.77      166.08     28.41 o
   3   9  20       60.25       72.54     23.62 o
  -4  10  20        9.27       24.69     27.68 o
  -3  10  20      254.84      275.42     43.09 o
  -2  10  20       16.66       40.77     31.45 o
  -1  10  20      162.06      201.33     33.59 o
   0  10  20       88.93      107.02     29.31 o
   1  10  20        3.82      -17.80     17.80 o
 -11   1  21      592.70      584.79     63.18 o
 -10   1  21        0.87      103.78     33.98 o
  -9   1  21       73.81      127.94     47.24 o
  -8   1  21        3.59       28.81     25.04 o
  -7   1  21       33.24       56.41     23.52 o
  -6   1  21       89.98       88.22     22.67 o
  -5   1  21       73.54       76.42     22.88 o
  -4   1  21      326.96      270.92     30.71 o
  -3   1  21      391.13      426.45     35.18 o
  -2   1  21      600.13      607.94     40.43 o
  -1   1  21        0.24       12.46     21.40 o
   0   1  21       82.38      100.33     25.37 o
   1   1  21       65.41       84.82     26.07 o
   2   1  21        6.08       18.03     22.51 o
   3   1  21       10.37       19.87     31.56 o
   4   1  21       32.52       28.80     28.51 o
   5   1  21      313.32      430.18     65.35 o
   6   1  21        8.46       35.58     35.37 o
   7   1  21      245.02      240.46     52.83 o
 -10   2  21       13.06       52.39     23.00 o
  -9   2  21        2.61       54.47     23.04 o
  -8   2  21       87.06       88.37     40.79 o
  -7   2  21      121.11      166.11     26.20 o
  -6   2  21       47.48       42.20     18.80 o
  -5   2  21        0.42       11.28     15.08 o
  -4   2  21      305.03      304.88     32.23 o
  -3   2  21       80.50       45.72     22.52 o
  -2   2  21      198.97      207.77     29.31 o
  -1   2  21       10.57       23.51     21.85 o
   0   2  21        0.22       17.61     21.41 o
   1   2  21        1.83       -3.02     20.27 o
   2   2  21       14.61       10.66     34.11 o
   3   2  21      243.72      277.62     32.95 o
   4   2  21      181.69      132.20     33.85 o
   5   2  21       45.57       70.66     33.30 o
   6   2  21        1.92       31.59     38.08 o
   7   2  21      117.97       41.37     43.43 o
 -10   3  21        0.64       59.53     23.11 o
  -9   3  21      142.26      201.08     32.32 o
  -8   3  21        4.57       46.04     29.03 o
  -7   3  21      764.91      707.35     42.82 o
  -6   3  21      360.56      350.53     33.46 o
  -5   3  21       66.68       55.30     20.62 o
  -4   3  21      221.25      236.37     25.04 o
  -3   3  21        0.91      -14.76     14.76 o
  -2   3  21      276.44      321.07     27.19 o
  -1   3  21      399.33      421.94     30.37 o
   0   3  21       23.16        8.55     19.73 o
   1   3  21      549.85      667.22     42.70 o
   2   3  21      203.46      184.52     28.91 o
   3   3  21      129.29      108.62     34.41 o
   4   3  21      126.68      123.33     35.15 o
   5   3  21      392.32      401.92     47.26 o
   6   3  21      266.03      197.08     41.04 o
   7   3  21     1056.89     1169.35     86.09 o
 -10   4  21        0.79       78.72     28.78 o
  -9   4  21      111.84      152.08     44.10 o
  -8   4  21      228.27      202.80     29.12 o
  -7   4  21       47.34       73.07     27.86 o
  -6   4  21       91.52      114.47     23.52 o
  -5   4  21       53.54       68.46     21.06 o
  -4   4  21       45.12       37.15     18.23 o
  -3   4  21        3.29       38.11     16.14 o
  -2   4  21       26.31       37.76     25.61 o
  -1   4  21       15.70        8.51     13.45 o
   0   4  21       35.17       26.59     13.71 o
   1   4  21       84.84      124.85     21.76 o
   2   4  21      324.04      392.36     29.47 o
   3   4  21      178.03      148.59     22.73 o
   4   4  21        1.65      -10.46     29.73 o
   5   4  21      452.75      558.56     52.11 o
   6   4  21       19.86      -18.83     30.41 o
  -9   5  21      454.25      463.43     65.84 o
  -8   5  21      123.22      145.30     26.32 o
  -7   5  21       21.87       73.47     30.19 o
  -6   5  21      263.05      316.23     38.28 o
  -5   5  21       37.04       55.26     20.74 o
  -4   5  21      402.15      441.21     36.01 o
  -3   5  21      156.96      179.98     24.21 o
  -2   5  21       39.10       58.39     18.12 o
  -1   5  21        0.05        5.85     13.74 o
   0   5  21      448.36      437.69     27.98 o
   1   5  21      275.71      263.67     23.10 o
   2   5  21      376.81      441.75     45.43 o
   3   5  21      599.15      550.91     48.12 o
   4   5  21       80.64       39.63     23.71 o
   5   5  21      110.82      135.51     28.32 o
   6   5  21        5.85       -3.20     23.33 o
  -9   6  21       84.17      161.04     32.46 o
  -8   6  21        5.05       38.68     22.29 o
  -7   6  21       85.28       82.39     24.96 o
  -6   6  21       26.70       55.65     21.92 o
  -5   6  21      219.76      241.66     31.74 o
  -4   6  21      293.42      291.95     32.08 o
  -3   6  21       16.98       52.39     20.67 o
  -2   6  21       88.90       87.97     20.81 o
  -1   6  21        1.79       13.49     15.77 o
   0   6  21       76.53       98.15     25.81 o
   1   6  21      176.06      152.32     24.38 o
   2   6  21      147.65      140.82     24.41 o
   3   6  21        1.10       -6.28     17.97 o
   4   6  21      261.53      291.17     48.95 o
   5   6  21       14.51       31.27     25.77 o
  -8   7  21      120.40      192.12     51.31 o
  -7   7  21       98.43      111.95     36.20 o
  -6   7  21      167.32      173.17     30.70 o
  -5   7  21       64.02       62.07     29.29 o
  -4   7  21       49.75       19.97     20.07 o
  -3   7  21      560.04      574.41     41.92 o
  -2   7  21      296.47      302.35     33.21 o
  -1   7  21        7.11       21.69     17.98 o
   0   7  21      442.38      444.48     33.48 o
   1   7  21      100.33       90.11     29.92 o
   2   7  21      591.80      558.20     41.82 o
   3   7  21       15.66       21.98     20.70 o
   4   7  21       13.82       -1.65     19.25 o
  -7   8  21      281.64      328.63     44.22 o
  -6   8  21      394.59      464.55     49.64 o
  -5   8  21       73.62       22.54     24.95 o
  -4   8  21       22.40       34.11     22.20 o
  -3   8  21       60.26      100.16     25.37 o
  -2   8  21       65.60       71.00     23.34 o
  -1   8  21        1.81       20.30     20.99 o
   0   8  21       99.23       85.16     22.69 o
   1   8  21        3.45       21.87     18.82 o
   2   8  21       11.14       -2.09     18.30 o
   3   8  21        6.03       -3.98     23.71 o
  -5   9  21      683.63      811.60     70.68 o
  -4   9  21      179.13      153.55     35.46 o
  -3   9  21      109.74      107.02     34.07 o
  -2   9  21      115.73      146.03     36.46 o
  -1   9  21      867.43      894.79     60.35 o
   0   9  21      126.58       98.79     27.64 o
   1   9  21      174.17      156.33     36.40 o
   2   9  21       28.24       16.56     22.04 o
 -10   0  22       16.71      160.57     49.42 o
  -9   0  22        6.91       53.62     31.76 o
  -7   0  22        0.01       46.35     37.79 o
  -6   0  22       65.23       76.64     62.97 o
  -5   0  22       35.81       39.53     42.66 o
  -4   0  22       22.78      101.92     48.58 o
  -3   0  22     2419.60     2446.65    103.73 o
  -2   0  22        1.32       19.01     49.64 o
  -1   0  22      279.89      340.02     49.15 o
   0   0  22        4.77       31.77     32.64 o
   1   0  22      586.28      659.57     86.62 o
   2   0  22        4.90       70.63     36.82 o
   3   0  22      590.78      604.40     68.78 o
   4   0  22      197.42      268.89     48.49 o
   5   0  22      167.29       67.62     61.04 o
   6   0  22       38.08      120.15     64.16 o
 -10   1  22      580.78      722.70    116.59 o
  -9   1  22       12.68       50.05     27.01 o
  -8   1  22      698.79      784.43     69.46 o
  -7   1  22        1.61       68.89     45.93 o
  -6   1  22       15.25       37.66     21.25 o
  -5   1  22       52.44       62.09     23.64 o
  -4   1  22      103.75      121.42     26.87 o
  -3   1  22      941.94     1054.92     51.02 o
  -2   1  22       25.41       30.79     30.55 o
  -1   1  22      702.24      737.16     45.59 o
   0   1  22        1.49       12.53     21.27 o
   1   1  22      308.22      392.80     37.38 o
   2   1  22       42.87       63.27     24.83 o
   3   1  22        9.18       37.72     27.52 o
   4   1  22      272.58      377.90     45.13 o
   5   1  22       40.60        0.77     64.50 o
   6   1  22      708.67      886.15     94.85 o
 -10   2  22      113.40      218.40     58.62 o
  -9   2  22      105.15      138.37     34.97 o
  -8   2  22       12.42       44.84     24.34 o
  -7   2  22      161.05      162.31     39.56 o
  -6   2  22       87.87       83.34     38.63 o
  -5   2  22      100.64      119.16     25.70 o
  -4   2  22       25.96        7.30     20.81 o
  -3   2  22      245.88      194.86     29.91 o
  -2   2  22      246.26      319.95     33.95 o
  -1   2  22      466.99      430.10     42.60 o
   0   2  22       13.21       35.46     23.45 o
   1   2  22        3.86       11.50     22.41 o
   2   2  22       16.66       26.75     32.21 o
   3   2  22      190.19      139.91     35.30 o
   4   2  22        0.99      -25.09     25.09 o
   5   2  22        0.93      -10.08     33.81 o
   6   2  22      261.36      324.18     55.16 o
  -9   3  22       41.92      103.36     27.33 o
  -8   3  22       46.19       59.79     20.25 o
  -7   3  22        4.20       32.62     39.77 o
  -6   3  22        0.28       16.72     18.75 o
  -5   3  22      348.07      351.58     33.34 o
  -4   3  22       24.26       29.61     16.60 o
  -3   3  22       18.79       36.11     21.58 o
  -2   3  22       15.38        0.63     20.46 o
  -1   3  22      172.26      222.68     47.06 o
   0   3  22       23.38       28.42     23.50 o
   1   3  22      582.17      663.96     43.99 o
   2   3  22        2.40       66.19     24.08 o
   3   3  22       14.18       46.51     32.85 o
   4   3  22        8.67        8.15     31.47 o
   5   3  22       36.87       69.67     35.82 o
   6   3  22      384.50      351.81     58.33 o
  -9   4  22       29.53       83.74     22.90 o
  -8   4  22       24.51       53.86     20.09 o
  -7   4  22       36.01       38.73     20.00 o
  -6   4  22        1.91       48.07     20.64 o
  -5   4  22       65.35       90.51     22.69 o
  -4   4  22        0.79       20.45     19.94 o
  -3   4  22       10.02       11.78     21.53 o
  -2   4  22        0.96       44.12     21.66 o
  -1   4  22        1.64       16.47     13.88 o
   0   4  22       12.07        8.71     18.73 o
   1   4  22        5.13       18.70     35.45 o
   2   4  22       10.40       36.99     31.37 o
   3   4  22       12.40      -28.12     28.12 o
   4   4  22       38.90       -7.95     29.14 o
   5   4  22        0.20       -6.04     31.19 o
   6   4  22       13.54      -56.19     60.89 o
  -8   5  22      250.61      215.19     30.30 o
  -7   5  22        3.23       21.69     19.60 o
  -6   5  22       32.28       57.02     21.13 o
  -5   5  22       14.70       58.58     22.78 o
  -4   5  22      171.67      179.94     28.02 o
  -3   5  22      111.85      132.61     26.33 o
  -2   5  22       10.11       23.32     17.82 o
  -1   5  22        3.76       19.83     14.91 o
   0   5  22      741.91      782.60     35.54 o
   1   5  22      103.33       99.59     21.64 o
   2   5  22      681.82      681.84     41.30 o
   3   5  22      350.31      410.19     33.09 o
   4   5  22       43.92       87.34     37.80 o
   5   5  22        0.34      -22.53     29.82 o
  -8   6  22      171.68      201.73     30.24 o
  -7   6  22        0.17       60.20     31.29 o
  -6   6  22        5.94       22.30     19.46 o
  -5   6  22       50.56       66.86     23.95 o
  -4   6  22      254.73      259.78     32.76 o
  -3   6  22      100.88      155.30     26.60 o
  -2   6  22        2.52       39.36     18.45 o
  -1   6  22       96.68      118.45     20.23 o
   0   6  22       89.77       83.60     18.14 o
   1   6  22      102.27       91.17     22.48 o
   2   6  22       32.19       35.12     19.61 o
   3   6  22       38.42       15.89     19.76 o
   4   6  22       34.49       70.46     26.40 o
  -7   7  22       34.66       95.02     25.25 o
  -6   7  22      478.64      508.43     43.39 o
  -5   7  22      176.36      201.18     29.88 o
  -4   7  22        6.06       71.45     22.76 o
  -3   7  22      440.27      561.01     45.36 o
  -2   7  22      175.06      251.73     31.34 o
  -1   7  22       72.46       50.06     19.90 o
   0   7  22      181.90      146.37     25.27 o
   1   7  22        6.69        5.99     18.92 o
   2   7  22       39.93       73.72     22.27 o
   3   7  22        8.18      -14.55     18.40 o
  -5   8  22       41.21       31.36     27.90 o
  -4   8  22      296.48      355.90     38.48 o
  -3   8  22       44.62       68.28     22.85 o
  -2   8  22        5.62       34.96     21.62 o
  -1   8  22       11.97       29.47     23.35 o
   0   8  22       48.38       30.48     21.35 o
   1   8  22      115.61       98.78     24.05 o
   2   8  22       45.88       41.97     21.65 o
  -2   9  22        2.43       -9.40     33.61 o
  -1   9  22      936.24     1257.99    135.44 o
  -9   1  23      559.97      624.89     66.47 o
  -8   1  23       35.60       90.51     31.36 o
  -7   1  23       42.42       27.12     23.96 o
  -6   1  23       30.90       30.01     24.26 o
  -5   1  23      118.85      156.84     31.24 o
  -4   1  23       53.68       28.47     23.62 o
  -3   1  23       70.54       46.18     24.58 o
  -2   1  23       86.23      119.44     28.14 o
  -1   1  23       32.88       57.95     25.18 o
   0   1  23       24.19       47.88     25.49 o
   1   1  23       55.44       98.99     29.23 o
   2   1  23      143.83      168.05     31.65 o
   3   1  23        0.23       33.76     44.24 o
   4   1  23       10.50       35.53     32.65 o
   5   1  23      512.11      560.91    105.64 o
  -9   2  23      251.27      445.31     59.90 o
  -8   2  23      203.18      335.85     72.17 o
  -7   2  23       31.63       61.78     26.85 o
  -6   2  23      101.09       93.03     30.17 o
  -5   2  23        0.01      -10.70     20.78 o
  -4   2  23      360.87      405.41     37.34 o
  -3   2  23        0.17       24.21     22.07 o
  -2   2  23       49.62       65.80     25.11 o
  -1   2  23      149.55      184.50     31.09 o
   0   2  23       78.17       67.08     29.16 o
   1   2  23       51.07       82.68     26.84 o
   2   2  23        3.13       21.57     27.87 o
   3   2  23       51.95       79.47     34.56 o
   4   2  23       28.25       73.90     35.33 o
   5   2  23      107.34      101.49     36.26 o
  -9   3  23       25.48      108.31     33.95 o
  -8   3  23      231.60      259.44     38.98 o
  -7   3  23      574.05      584.14     53.10 o
  -6   3  23      129.70      110.28     29.32 o
  -5   3  23      132.94      171.67     34.80 o
  -4   3  23       21.06        7.12     31.72 o
  -3   3  23      350.36      368.16     37.08 o
  -2   3  23      180.60      182.06     30.66 o
  -1   3  23       27.80       54.84     33.73 o
   0   3  23       39.09       79.03     26.69 o
   1   3  23       15.17       32.53     23.31 o
   2   3  23        2.84      -28.36     28.36 o
   3   3  23      547.51      696.53     58.09 o
   4   3  23       89.56      136.46     39.37 o
   5   3  23      451.62      459.56     92.81 o
  -8   4  23      102.05      159.71     28.34 o
  -7   4  23      149.94      193.96     30.94 o
  -6   4  23      269.35      331.67     42.96 o
  -5   4  23       18.28       66.85     21.72 o
  -4   4  23       10.75       17.53     31.53 o
  -3   4  23      210.66      298.21     37.48 o
  -2   4  23      306.87      301.59     37.21 o
  -1   4  23       13.35       53.65     29.34 o
   0   4  23       15.85       50.25     30.90 o
   1   4  23        0.35       -1.10     31.33 o
   2   4  23       52.20       22.79     33.05 o
   3   4  23       56.27       25.14     39.77 o
   4   4  23      683.98      932.63     65.88 o
  -7   5  23        3.80       46.64     22.47 o
  -6   5  23        6.41       53.40     25.94 o
  -5   5  23       51.90       73.69     23.20 o
  -4   5  23      560.66      615.61     43.19 o
  -3   5  23        2.11       14.38     20.10 o
  -2   5  23      433.61      431.94     33.24 o
  -1   5  23      319.66      285.34     26.52 o
   0   5  23      276.88      331.95     38.46 o
   1   5  23      140.62       87.47     36.76 o
   2   5  23      195.52      133.37     49.63 o
   3   5  23      129.62       79.73     37.93 o
   4   5  23       81.21       36.69     35.26 o
  -7   6  23        1.49       70.46     37.08 o
  -6   6  23      390.96      437.16     40.94 o
  -5   6  23       18.20       27.54     21.48 o
  -4   6  23        0.44       52.84     31.67 o
  -3   6  23        0.11        1.80     25.20 o
  -2   6  23        5.62       42.31     18.63 o
  -1   6  23       22.28       49.87     17.95 o
   0   6  23       81.57      134.92     24.69 o
   1   6  23       29.45       33.40     20.74 o
   2   6  23        2.17      -11.44     24.94 o
   3   6  23      217.83      192.63     29.54 o
  -5   7  23       33.94       76.07     24.21 o
  -4   7  23       17.29       55.91     23.41 o
  -3   7  23       12.69        4.95     26.00 o
  -2   7  23      552.04      565.07     37.89 o
  -1   7  23      435.04      373.39     33.47 o
   0   7  23       29.28       28.48     22.23 o
   1   7  23       39.89       29.68     28.43 o
   2   7  23       89.36       78.05     28.54 o
  -3   8  23      368.75      540.16     74.99 o
  -2   8  23       40.24       66.19     28.63 o
  -1   8  23        8.25       67.67     28.67 o
  -8   0  24        1.72       98.83     46.25 o
  -7   0  24      206.82      406.62     75.24 o
  -6   0  24      465.99      491.99     58.10 o
  -5   0  24      911.85     1031.51     76.95 o
  -4   0  24        9.63       15.21     69.97 o
  -3   0  24       38.38       72.50     38.36 o
  -2   0  24      222.46      246.67     50.90 o
  -1   0  24        0.20       21.56     35.88 o
   0   0  24      148.83      127.86     44.39 o
   1   0  24       29.96       43.71     85.78 o
   2   0  24      170.68      176.81     48.20 o
   3   0  24      143.12      173.00     47.71 o
   4   0  24        5.37      -11.03     49.52 o
  -8   1  24      385.65      521.02     97.38 o
  -7   1  24       23.67       76.70     32.41 o
  -6   1  24      435.34      519.79     48.70 o
  -5   1  24       63.46       87.39     31.04 o
  -4   1  24      209.94      219.13     33.50 o
  -3   1  24       63.06       37.22     26.05 o
  -2   1  24       35.19       87.08     29.41 o
  -1   1  24       11.56       36.29     25.42 o
   0   1  24      152.87      249.65     39.57 o
   1   1  24       73.39      101.15     30.74 o
   2   1  24      347.70      480.55     43.13 o
   3   1  24       42.91      115.29     36.31 o
   4   1  24       24.53       61.62     39.22 o
  -8   2  24        6.11      113.11     34.63 o
  -7   2  24     1245.77     1362.90    103.28 o
  -6   2  24      149.77      200.19     36.24 o
  -5   2  24      122.95      187.51     41.87 o
  -4   2  24       75.52      105.21     35.17 o
  -3   2  24       24.88       75.13     25.94 o
  -2   2  24      257.25      327.54     46.60 o
  -1   2  24        0.09       11.43     30.13 o
   0   2  24        1.15       12.76     24.45 o
   1   2  24       30.81       44.25     27.32 o
   2   2  24       14.78       65.65     27.91 o
   3   2  24      124.45       94.83     36.60 o
   4   2  24      848.79      860.38     66.12 o
  -8   3  24        0.14       84.38     32.48 o
  -7   3  24       46.49      120.18     31.77 o
  -6   3  24        0.44       39.76     27.57 o
  -5   3  24      258.46      338.67     50.27 o
  -4   3  24      266.48      274.25     34.73 o
  -3   3  24       61.64       87.83     30.87 o
  -2   3  24      207.53      236.05     41.55 o
  -1   3  24       62.14       81.12     26.62 o
   0   3  24        0.01        0.95     30.49 o
   1   3  24       61.01       70.99     26.54 o
   2   3  24       74.75      142.62     83.46 o
   3   3  24       28.98        7.41     48.89 o
   4   3  24      133.65       93.49     37.39 o
  -7   4  24      361.22      431.36     48.49 o
  -6   4  24        8.81       69.15     54.67 o
  -5   4  24       68.12      147.43     33.39 o
  -4   4  24        3.54       77.23     39.24 o
  -3   4  24        0.83       17.28     22.58 o
  -2   4  24      177.52      219.76     33.05 o
  -1   4  24       12.29       12.82     30.28 o
   0   4  24      133.73      174.41     31.40 o
   1   4  24      157.32      182.65     40.92 o
   2   4  24      244.89      271.17     72.57 o
   3   4  24      140.45      116.22     41.89 o
  -6   5  24      152.35      170.47     29.77 o
  -5   5  24       32.98       71.02     23.76 o
  -4   5  24       63.77      127.02     27.15 o
  -3   5  24       41.53       96.66     35.19 o
  -2   5  24      153.04      249.21     34.06 o
  -1   5  24       15.16       50.49     30.41 o
   0   5  24        0.04       16.39     30.73 o
   1   5  24        3.59        0.25     49.29 o
   2   5  24      599.86      537.91     55.28 o
  -5   6  24      194.59      206.03     42.31 o
  -4   6  24      168.17      227.77     45.94 o
  -3   6  24      328.48      400.57     38.73 o
  -2   6  24        2.46       17.58     22.28 o
  -1   6  24       50.99       32.27     20.36 o
   0   6  24       49.34       27.46     21.16 o
   1   6  24       68.70       49.92     33.48 o
  -2   7  24      287.13      226.92     74.65 o
  -7   1  25      144.88      198.80     43.14 o
  -6   1  25        1.23       50.18     25.88 o
  -5   1  25       76.38      137.15     30.73 o
  -4   1  25      830.21      801.07     76.99 o
  -3   1  25      119.81      157.11     32.60 o
  -2   1  25      194.61      198.32     33.97 o
  -1   1  25        0.77       -2.11     25.41 o
   0   1  25      479.84      584.33     57.25 o
   1   1  25       30.25       53.49     28.57 o
   2   1  25      114.93      227.89     36.66 o
   3   1  25       17.62       64.55     35.31 o
  -7   2  25       27.54       93.07     56.42 o
  -6   2  25      147.32      299.50     74.17 o
  -5   2  25       46.19       41.13     28.91 o
  -4   2  25      266.68      334.87     56.97 o
  -3   2  25      184.42      254.70     35.86 o
  -2   2  25      126.99      153.68     30.73 o
  -1   2  25       86.14      133.92     31.17 o
   0   2  25      120.70      148.99     31.94 o
   1   2  25        1.07       31.27     25.81 o
   2   2  25       26.79       70.51     37.29 o
   3   2  25       32.48       34.34     33.28 o
  -6   3  25      247.72      324.84     45.79 o
  -5   3  25     1065.32     1116.18     67.75 o
  -4   3  25       84.93      167.64     35.84 o
  -3   3  25       93.29      138.92     36.55 o
  -2   3  25      450.93      444.54     41.83 o
  -1   3  25        3.22       -9.20     29.56 o
   0   3  25       11.40       36.46     33.14 o
   1   3  25      403.36      579.53     95.95 o
   2   3  25       56.81       88.96     38.24 o
  -5   4  25       39.39       73.34     33.88 o
  -4   4  25      383.49      550.42     60.64 o
  -3   4  25       49.43      131.19     50.25 o
  -2   4  25      289.69      431.38     54.99 o
  -1   4  25       24.93       56.61     37.78 o
   0   4  25       44.96       22.84     31.87 o
   1   4  25      140.72      100.19     70.36 o
  -4   5  25      132.85      176.91     36.71 o
  -3   5  25      141.93      106.61     45.30 o
  -2   5  25      111.26      193.60     39.53 o
  -1   5  25      372.55      529.25     59.45 o
   0   5  25       11.43       36.40     34.73 o
  -5   0  26      137.59      128.08     42.91 o
  -4   0  26        5.72       12.81     57.04 o
  -3   0  26      284.47      262.77    126.12 o
  -2   0  26      177.22      130.58     58.07 o
  -1   0  26       91.10      140.32     48.65 o
   0   0  26      415.68      515.01    184.41 o
   1   0  26      523.35      797.38    126.36 o
  -5   1  26       51.90       98.52     30.53 o
  -4   1  26      120.56      161.24     32.05 o
  -3   1  26      304.20      305.19     37.73 o
  -2   1  26        7.75        9.70     24.84 o
  -1   1  26       29.82       50.28     53.58 o
   0   1  26       74.37      149.39     33.11 o
   1   1  26        1.27       46.45     45.23 o
  -5   2  26      197.02      284.27     51.64 o
  -4   2  26      300.10      371.21     39.85 o
  -3   2  26      223.96      278.31     39.75 o
  -2   2  26       12.65       43.89     33.68 o
  -1   2  26        6.86       14.69     32.24 o
   0   2  26      222.02      248.49     56.93 o
   1   2  26      585.88      587.17     99.13 o
  -4   3  26       24.80       76.12     37.98 o
  -3   3  26        2.45       90.60     51.77 o
  -2   3  26       14.27        9.68     33.31 o
  -1   3  26       21.85       50.93     26.18 o
   0   3  26       10.59      219.31    112.51 o
 
